# Supplementary material for: A Distinctive Metabolomics Profile and Potential Biomarkers for Very Long Acylcarnitine Dehydrogenase Deficiency (VLCADD) Diagnosis in Newborns
Source: Metabolites. 2023 Jun 5;13(6):725. doi: 10.3390/metabo13060725 (PMC10301765; doi:10.3390/metabo13060725)
Supplement: Supplementary file 1 [file metabolites-13-00725-s001.zip]

Archive with 1 entries (1 files):
- metabolites-2414221-supplementary.xlsx
