# Supplementary material for: A Distinctive Metabolomics Profile and Potential Biomarkers for Very Long Acylcarnitine Dehydrogenase Deficiency (VLCADD) Diagnosis in Newborns
Source: Metabolites. 2023 Jun 5;13(6):725. doi: 10.3390/metabo13060725 (PMC10301765; doi:10.3390/metabo13060725)
Supplement: Supplementary file 1 [file metabolites-13-00725-s001.zip › metabolites-2414221-supplementary.xlsx]

## Sheet: G17542
Table S1: Raw data of VLCADD and healthy newborns.
RT	Mass	Compound name	VLCAD_18453492	VLCAD_19538077	VLCAD_17600969	VLCAD_18816714	VLCAD_19451880	VLCAD_21307430	VLCAD_21329779	VLCAD_12719767	VLCAD_17993106	VLCAD_19338020	VLCAD_20431022	VLCAD_20431846	VLCAD_208488028	VLCAD_MOH00024983310	VLCAD_MOH00027348749	VLCAD_20839145	VLCAD_20851208	VLCAD_21369944	VLCAD_20864956	VLCAD_21442034	VLCAD_21741272	VLCAD_19534121	VLCAD_20462989	VLCAD_21608083	VLCAD_21730762	VLCAD_21753790	VLCAD_19534501	VLCAD_20830418	VLCAD_20975207	VLCAD_21390005
			Patient	Patient	Patient	Patient	Patient	Patient	Patient	Patient	Patient	Patient	Patient	Patient	Patient	Patient	Patient	Healthy	Healthy	Healthy	Healthy	Healthy	Healthy	Healthy	Healthy	Healthy	Healthy	Healthy	Healthy	Healthy	Healthy	Healthy
0.802433	346.039	0.80_668.0820n	1113.83	740.062	990.998	1110.88	584.257	693.63	701.949	1060.96	1096.91	925.832	1459.32	592.864	1365.45	1031.12	869.156	805.339	811.97	398.337	729.054	356.236	446.19	278.276	564.77	564.881	412.561	795.872	398.276	549.586	396.801	854.851
0.802433	253.545	0.80_189.5296n	326.821	83.9474	146.56	184.149	62.7848	358.74	89.8755	69.0071	163.959	67.1342	189.552	113.21	140.193	238.838	65.3508	43.3575	91.4133	125.987	70.8521	61.9355	16.3314	39.0588	120.186	109.935	108.585	58.8278	42.6802	23.0904	35.6212	77.6317
0.802433	419.006	0.80_814.0163n	576.391	360.423	425.757	580.308	278.722	339.635	359.049	510.784	559.812	519.899	687.008	284.643	642.939	523.803	394.944	356.318	331.743	201.227	332.671	201.647	306.877	181.228	376.839	280.333	180.438	403.936	180.496	279.289	180.234	396.908
0.802433	360.517	0.80_315.5454n	463.341	195.837	241.821	286.684	154.583	193.012	194.938	110.074	147.519	161.599	338.417	187.958	229.508	323.785	111.254	94.7369	264.073	170.053	154.478	108.564	35.5356	136.307	334.496	199.694	183.16	95.5705	108.768	80.3883	73.6661	175.241
0.802433	360.03	0.80_315.0587n	899.408	547.501	709.982	840.69	497.928	519.365	542.379	581.72	661.013	758.078	1108.19	489.3	918.989	887.179	550.139	513.217	603.143	437.911	520.256	297.165	275.91	336.105	720.768	492.041	397.179	529.26	314.327	393.222	291.683	646.43
0.802433	502.012	0.80_457.0404n	959.328	598.602	831.237	809.061	521.967	491.533	522.733	669.1	746.537	888.43	1056.13	523.334	994.515	960.113	608.572	562.941	592.448	366.982	555.479	360.487	371.442	325.652	592.035	518.854	365.462	636.603	342.16	460.44	351.42	700.735
0.802433	701.999	0.80_737.0124n	670.756	630.474	560.47	911.303	374.446	526.396	568.263	1118.84	1130.83	694.886	1214.58	344.086	1291.9	729.769	834.951	807.887	402.399	252.314	624.581	182.968	481.202	198.554	408.302	500.313	240.326	785.681	308.739	485.639	301.916	798.933
0.802433	590.008	0.80_525.9920n	514.69	380.839	374.357	474.119	281.08	320.754	365.033	461.55	436.481	500.132	742.21	284.842	648.386	483.591	400.933	316.568	325.609	221.576	326.894	187.496	209.344	181.363	440.479	327.616	208.391	352.581	227.433	280.443	166.639	419.375
0.991	269.952	0.99_515.9078n	526.691	401.599	496.703	372.483	329.493	179.309	192.653	397.632	543.893	602.091	395.376	213.684	349.248	439.699	373.075	872.774	404.775	204.508	537.533	313.27	93.2025	147.294	229.211	335.814	175.853	710.003	198.06	359.074	446.66	733.796
0.802433	479.509	0.80_434.5379n	358.803	172.332	248.355	290.037	133.697	180.267	202.385	162.162	168.4	180.708	390.468	179.869	272.201	291.6	144.829	99.4963	179.605	103.163	151.972	76.3271	64.2388	62.9105	203.768	141.382	131.238	97.647	67.7389	83.4372	39.964	158.135
0.802433	469.046	0.80_424.0747n	1036.91	719.686	786.749	1847.62	603.963	1043.36	985.841	1639.07	1148.6	1054.66	2469.37	1065.85	1603.44	2540.35	1320.92	571.537	510.09	538.087	474.935	306.213	346.869	279.96	773.569	684.456	677.693	475.301	388.225	339.75	213.11	586.889
4.56242	242.046	4.56_438.1126n	794.879	772.467	153.528	2072.33	1136.01	837.755	2899.3	1939.33	2464.25	1617.87	2360.62	156.898	2837.01	3676.94	2607.84	8996.84	736.578	1897.95	3482.89	617.196	246.488	791.508	718.854	539.769	518.191	639.276	620.915	1026.9	802.983	4403.57
5.02527	123.014	5.03_222.0323n	1517.27	1424.4	1158.68	1600.07	1533.07	1119.17	1530.61	1771.72	1783.56	1787.02	1469.03	791.183	1989.83	2303.29	1538.86	3059.82	1838.74	1825.94	2654.46	1592.57	1212.65	1622.73	1881.72	1569.26	1402.53	1265.46	1852.07	2350.51	1967.33	2562.75
5.00813	405.06	5.01_360.0886n	19398.3	21776.8	13390.1	24381.4	29128.8	15011.3	32210.7	30911.9	31431.1	30224.5	17735.4	6537.83	41861.2	65079.1	25880	167707	40521.5	48026.9	99605.6	37488.2	18111.5	35126.9	41762.3	27536.9	27874.7	13633.9	48624.5	82169.3	63762.9	89065.6
1.28243	302.516	1.28_559.0534n	1357.85	841.285	1044.42	1089.46	1089.13	904.391	714.057	846.538	1242.58	1811.81	976.178	695.689	1329.01	1591.79	782.018	1753.25	1352.45	1039.09	1716.19	941.896	907.002	1068.12	1284.17	1334.1	722.999	1417.33	1084.98	1432.37	1125.82	1735.09
1.26528	559.545	1.27_1073.1108n	391.871	426.627	813.325	389.876	836.833	311.457	152.375	140.49	333.14	1030.89	154.969	212.28	369.532	448.472	212.666	2541.97	1472.83	721.639	2180.49	1376.74	343.438	759.169	1044.14	959.784	585.887	403.803	771.489	1120.77	1636.89	1566.24
6.111	540.249	6.11_1056.5013n	22.4444	34.506	29.3869	9.68152	20.5864	15.426	11.8978	28.0322	52.6784	28.0649	102.116	35.6123	10.7926	135.402	13.9228	1060.23	697.593	377.261	1064.56	220.039	296.285	268.125	545.489	368.189	285.207	23.516	568.197	386.688	448.666	491.819
6.71098	483.04	6.71_438.0687n	564.812	588.812	454.601	545.904	585.885	419.726	525.174	629.124	586.044	689.933	483.429	240.375	768.741	868.551	619.492	1366.36	645.456	622.68	1063.08	549.867	307.207	471.084	603.531	576.939	425.448	531.415	658.761	921.974	732.045	1019.28
7.08242	211.999	7.08_378.0192n	865.838	762.219	806.553	850.369	756.309	620.66	612.637	862.639	901.283	966.834	987.509	594.311	923.097	983.104	769.658	986.371	750.827	652.832	922.935	601.29	603.581	603.113	749.88	760.525	600.266	1052.02	654.186	710.803	654.008	1016.93
7.60818	170.036	7.61_294.0931n	1089.98	1420.49	904.24	1167.95	1672	802.585	1139.35	1226.02	1542.94	1578.49	1001.55	586.408	1499.19	1985.61	1207.24	3637.37	1320.09	1463.28	2561.88	1617.16	838.702	1507.46	1551.8	1299.33	1231.69	1173.04	1599.52	2451.13	1756.82	2417.74
0.802433	436.525	0.80_391.5536n	402.783	200.5	237.331	320.555	140.231	188.63	210.098	150.923	164.103	183.413	409.213	192.522	264.788	293.006	149.41	109.063	150.205	112.474	162.437	80.096	48.806	60.9341	221.869	161.423	135.119	88.0898	77.1252	78.2768	58.2355	139.581
8.69968	268.964	8.70_223.9929n	5652.07	5286.24	5382.52	5474.39	5281.79	5013.85	5065.3	5362.39	6685.22	6405.37	6055.54	5147.81	6266.39	6145.15	5223.59	6452.76	5248.76	5165.94	6693.19	4895.93	4949.07	5070.18	5092.26	5376.44	4846.1	6767.93	5205.29	5280.27	4988.22	6400.08
8.68255	469.107	8.68_424.1358n	1751.09	1295.27	1266.68	1438.09	1297.54	1153.83	1179.45	1499.02	2559.54	2831.54	2992.94	1160.2	2908.79	3066.25	1264.3	2713.03	1361.71	1239.2	2694.79	1149.6	1154.64	1193.84	1473.98	1362.28	1090.52	2712.82	1269.32	1391.8	1261.51	2777.2
0.802433	431.041	0.80_816.1036n	676.587	502.504	539.562	823.94	431.339	414.435	486.404	811.971	883.162	877.284	1052.37	451.569	1009.03	948.795	603.013	579.891	373.163	248.53	474.594	264.864	344.874	195.505	647.565	438.843	250.608	616.77	259.19	383.911	230.921	665.107
10.98	341.071	10.98_636.1633n	713.917	636.278	618.974	688.761	504.918	510.343	492.172	782.918	828.659	849.986	776.633	433.676	773.228	893.552	649.229	851.743	618.211	544.956	784.773	433.598	496.17	524.925	940.911	591.353	460.114	863.985	519.905	622.155	569.031	855.179
1.63672	270.987	1.64_765.9746n	338.052	385.328	535.214	518.134	461.146	538.314	365.442	475.959	485.337	429.688	680.567	409.631	451.339	336.782	586.92	326.336	275.602	151.607	163.522	233.869	341.062	178.598	88.9301	246.663	185.778	686.41	301.22	409.983	214.552	258.191
1.63672	326.054	1.64_606.1300n	5762.56	6321.57	12276.3	9620.27	9219.9	13478.2	6780.97	8743.25	8915.16	8322.1	13224.4	7531.18	8574.51	5931.3	13011.4	5249.4	4643.32	2247.07	2646.22	3526.56	6218.67	2641.07	1441.72	4019.39	2538.58	17729.3	4778.9	7819.74	2982.39	4592.79
12.1689	533.205	12.17_568.2187n	431.199	102.702	58.0223	123.667	81.5737	9.66049	51.1884	86.2225	194.1	33.9296	121.707	178.059	122.737	125.096	71.5899	268.822	87.1011	187.296	72.529	104.125	7.9122	47.9479	418.759	289.551	1679.45	57.2882	37.5449	21.2534	249.293	264.313
1.63672	243.004	1.64_682.0271n	1428.46	1594.95	2453.35	2155.66	2099.32	2659.84	1684.85	1982.01	2134.94	1878.75	2850.77	1922.49	1924.35	1452.28	2678.21	1259.76	1207.52	640.355	718.923	950.299	1477.45	748.512	400.134	1053.37	749.083	3141.65	1246.91	1800.7	797.814	1108.09
13.2263	497.27	13.23_452.2988n	626784	459341	470129	540227	465940	452299	458611	585255	670183	691708	731827	455699	706835	713848	464698	677274	474413	465508	677019	453407	459720	460904	468537	471970	445506	702548	468550	476490	456159	700999
2.06528	210.009	2.07_165.0378n	71.597	101.309	68.139	122.271	125.093	62.4007	127.951	157.304	157.276	156.038	73.9795	30.1129	161.817	329.798	107.244	719.012	228.725	204.584	407.064	146.544	140.658	170.453	262.615	154.036	143.019	73.0489	203.896	365.844	273.188	382.132
14.3809	321.143	14.38_618.2899n	57632.6	53996.3	54888.4	59180.2	53085.8	50068.4	51883.5	58817.5	59502.9	62525.7	66509	51468.2	64195	64563.3	53979.7	60685.3	55807.2	52581.6	60117.5	50195.8	50751.9	52031.2	55954.4	55514.7	49187.2	62541.1	53368.5	55934.4	52051	62006.6
14.3638	312.145	14.36_600.2930n	13349.4	11244.6	11333.3	12844.1	10812.3	9720.34	10153.6	13016.6	13653.4	14380.7	14605.3	10041.4	14523.4	15596.9	11083.7	14112.6	11569.5	10402.9	13582.5	9642.15	9734.59	10082.3	12053.5	11581.3	9364.26	14463.1	10638.5	11822	10462	14286.3
15.8614	435.213	15.86_846.4295n	17735.6	14608.3	14508.8	17553.8	14301.7	12667.9	13201.3	17537.2	17617.9	18977.8	20301.5	12992.9	19457.4	18857.8	14397.5	18421.9	15370.3	13502	17546.7	12074	12563.7	13496.6	15970.4	15622.5	12172.8	17754.1	14298.9	15959.2	14144.8	19117
16.4274	351.693	16.43_386.7071n	515.079	464.376	519.758	531.21	473.059	369.182	419.387	487.976	503.89	557.93	554.177	433.05	489.838	496.502	455.659	537.603	488.381	394.867	579.374	398.538	375.637	403.652	541.997	488.806	337.403	549.565	420.276	545.215	396.994	541.494
16.4274	965.611	16.43_1000.6250n	5188.56	4330.38	4338.58	5219.84	3870.23	3295.29	3489.96	5510.51	5470.69	7244.06	8251.99	3587.38	7383.26	7698.39	4340	6273.93	4710.48	3839.04	5682.09	2962.26	3375.99	3647.59	5023.48	4855.29	3025.34	6503.02	4036.73	4713.74	3854.32	7004.38
16.4274	501.331	16.43_978.6656n	7814.01	5763.8	6121.84	7183.98	5681.9	4545.64	4781.82	7346.07	7909.03	9138.15	9977.37	4910.02	10074.2	10118.1	5680.91	8638.66	6208.2	5108.23	8267.65	4403.15	4487.2	5017.93	6652.24	6359.15	4177.18	8595.17	5286.07	6470.39	5355.44	8956
1.63672	235.024	1.64_270.0374n	220.105	219.65	336.916	323.543	277.829	379.703	238.946	319.395	401.896	362.254	571.093	217.584	459.564	382.062	404.349	473.928	201.321	157.149	201.794	132.479	203.666	98.1888	116.403	207.416	90.9473	634.499	172.23	342.663	141.302	286.785
0.802433	426.014	0.80_806.0488n	839.808	533.982	639.478	751.491	369.266	523.877	437.596	727.1	938.683	650.498	900.721	356.905	974.484	764.432	514.905	615.705	433.304	354.175	563.942	229.271	309.696	216.344	486.28	504.493	342.237	552.103	297.849	362.984	263.951	635.06
17.9423	1085.76	17.94_1040.7861n	54972.1	87618.5	85221.3	103445	80128.7	67694.8	72906.5	58568.7	57290.5	62535.3	67071.2	70310.9	65295.4	62767.7	82384.3	62848.3	90346.4	75092.7	58626.9	65136.7	67577.1	73884.5	99050.6	92504.9	63782.1	61878.7	79783.5	96464.5	77049.1	62365.2
18.2281	591.468	18.23_1136.9574n	42626.5	34875.4	34218.4	41111	32630.2	27066.8	29123	42011.8	39989.7	44684.7	42489.3	28015.2	44503.5	41827.4	32999.8	43915.6	36347.5	30325.8	43382.6	26501.2	26932.6	29325.2	37530.3	36813.2	25903.4	44693.1	32786	37799	31213.7	43958.7
18.2281	535.416	18.23_1046.8360n	23604.4	18627	18321.7	22620.2	17729.2	15166.2	15625.9	22739.8	20530.3	21208.3	21811.7	15257.9	21670	25407.3	17874.9	23089.1	19425.2	16708.3	22805.8	14585.8	14591.2	16188.9	20810.3	19691.9	14417.9	21342.2	17306.7	20487.2	17005.4	22354.1
0.802433	767.007	0.80_722.0359n	351.218	290.46	285.242	394.579	181.359	244.407	245.123	381.577	429.42	318.633	468.442	189.718	505.357	384.168	295.386	269.736	198.777	123.794	219.581	92.4197	160.184	86.9743	236.908	225.747	123.767	265.587	133.133	190.426	100.496	287.95
0.802433	758.001	0.80_693.9855n	786.629	477.482	539.903	707.895	349.305	428.743	432.134	759.545	764.95	565.008	903.374	334.584	903.709	686.527	540.242	575.387	412	290.066	509.3	199.827	227.869	206.327	467.031	439.979	284.355	436.682	277.102	372.687	239.769	582.908
0.636717	303.885	0.64_583.7732n	186.318	132.315	148.85	193.626	128.27	95.7862	86.0731	194.662	189.028	226.816	291.526	93.2936	270.999	227.56	160.279	223.337	145.871	83.4131	250.068	80.3928	63.3826	116.474	150.974	159.879	141.649	239.586	121.533	130.951	121.196	232.581
0.653867	232.928	0.65_267.9419n	1317.72	1159.3	1216.53	1345.72	1149.49	929.69	959.579	1292.78	1365.57	1390.03	1371.52	884.176	1334.05	1206.03	1094.23	1379.33	1231.4	992.594	1449.3	877.374	907.846	1005.84	1201.61	1163.47	1357.63	1462.63	1031.74	1129.84	1044.99	1420.91
0.653867	286.915	0.65_549.8341n	143.133	107.347	132.096	146.77	109.271	73.0845	85.3976	131.054	143.978	172.788	183.219	76.657	173.015	134.381	129.036	143.979	125.125	88.7641	159.637	62.1888	74.973	89.1759	124.598	128.098	122.507	156.956	126.586	101.859	119.097	165.707
0.653867	330.902	0.65_637.8084n	122.554	105.3	95.4113	133.466	109.919	75.3168	70.4873	119.237	138.912	149.179	220.085	65.4266	169.959	148.221	101.936	139.554	106.35	78.0471	140.134	58.8315	63.7423	75.1263	94.1923	86.0631	107.92	163.096	82.6971	87.5927	77.8341	168.403
0.653867	376.865	0.65_729.7334n	120.466	77.0174	81.4617	128.126	69.6918	57.3331	44.9574	97.6992	142.775	146.986	180.706	33.1561	180.827	166.989	54.7076	130.731	64.4413	40.3681	151.279	37.5086	29.0374	45.8289	74.4874	69.1468	64.1802	154.238	66.1268	64.0349	51.8091	170.139
0.653867	405.856	0.65_787.7165n	106.98	55.088	79.4112	80.338	67.0602	38.505	51.5128	92.2404	90.391	124.399	149.968	47.2441	143.449	109.235	60.7311	115.274	73.84	49.1053	112.235	34.4592	35.8303	58.2953	84.9886	59.3481	65.9997	120.281	89.7042	56.8941	67.0306	126.295
0.653867	417.849	0.65_789.7195n	83.9033	52.4842	47.6764	93.5662	59.4935	34.2057	34.4119	71.4083	88.9125	92.5644	135.987	35.2001	113.634	100.222	53.1158	93.059	53.1554	34.6854	96.9704	29.4918	27.2809	27.5977	54.3766	43.0294	59.3542	107.826	85.599	49.8004	56.8433	109.39
0.653867	466.84	0.65_909.6831n	233.673	169.404	204.135	236.846	185.322	131.198	109.652	210.688	223.636	245.137	294.959	108.256	233.12	236.338	162.263	228.646	192.755	128.741	248.295	126.72	94.8975	152.835	181.881	151.376	263.832	259.469	155.444	163.837	147.878	260.003
0.653867	390.861	0.65_425.8749n	80.8377	53.9974	70.4809	88.9606	66.6202	40.1989	40.1406	94.1402	100.868	114.769	163.549	34.1534	114.468	98.2036	84.5674	120.763	74.1559	43.1168	101.418	43.9628	27.8458	32.6061	62.9631	72.3745	71.6884	110.648	99.013	61.6277	78.2139	133.138
0.653867	389.87	0.65_733.7624n	81.0069	55.691	47.2399	86.6434	64.1301	28.2736	39.3388	84.7775	93.0832	138.002	165.66	31.8132	137.444	128.334	51.7491	106.855	56.7836	43.7021	112.908	34.1133	21.7742	41.241	81.9726	62.7143	45.2733	126.624	75.9303	50.7053	58.4244	119.187
0.653867	386.87	0.65_727.7616n	117.537	73.5913	83.3724	109.382	74.1694	48.3656	46.426	114.387	125.62	134.152	192.043	54.8365	172.541	141.135	76.0181	128.875	72.9355	60.1696	136.006	36.6537	43.0069	64.7347	83.3765	86.0767	72.4356	147.494	84.4012	72.4857	78.7843	149.337
0.653867	385.901	0.65_725.8229n	243.039	139.228	159.285	205.876	135.229	100.613	98.6803	192.536	253.832	350.868	465.654	101.209	372.529	374.749	143.268	285.33	161.752	114.922	301.805	93.6048	78.57	108.467	170.89	170.03	138.767	331.371	156.177	163.879	126.691	340.592
0.653867	368.845	0.65_403.8592n	517.961	356.606	434.168	469.169	405.181	262.106	292.211	447.696	488.837	607.978	615.671	261.739	584.376	566.044	459.305	497.894	398.201	297.498	541.746	278.148	233.304	310.447	381.987	360.948	400.73	559.99	435.947	333.5	358.97	590.139
0.653867	143.997	0.65_179.0105n	582.365	415.228	393.654	570.756	411.099	333.724	345.385	598.679	641.125	752.818	976.995	328.381	839.19	835.934	456.015	655.987	452.346	349.676	654.992	283.341	301.696	338.159	476.291	448.133	317.588	727.446	350.508	446.286	356.636	794.638
0.653867	422.852	0.65_821.7080n	102.357	58.3045	85.7149	103.548	70.205	40.2493	31.6737	95.3854	117.516	118.908	170.839	45.4449	139.523	125.311	49.251	117.21	74.218	61.4351	130.893	51.4124	33.4058	61.2227	78.5091	74.7491	88.3376	127.738	69.3576	64.7864	70.6487	153.233
0.653867	421.847	0.65_819.6973n	156.451	104.84	118.025	162.193	120.192	62.9458	85.5614	143.161	171.422	191.283	231.751	73.4887	213.308	176.62	105.16	171.955	123.246	74.958	187.722	64.0913	64.9365	87.0704	115.726	102.683	140.193	186.476	150.516	96.2518	110.006	198.601
0.722433	896.732	0.72_1769.4668n	1333.53	941.584	963.105	1145	906.638	774.349	809.541	1249.36	1241.94	1573.51	1655.43	790.247	1564.28	1550.17	964.395	1409.52	1000.54	884.347	1321.36	727.157	684.056	805.285	1148.67	1087.72	682.38	1383.84	883.429	1072.99	928.135	1489.14
0.722433	948.736	0.72_1873.4751n	1116.79	826.941	895.317	980.969	763.763	640.007	685.411	1058.54	1035.29	1286.77	1328.01	711.762	1260.9	1348.3	794.686	1330.73	903.967	793.731	1274.91	603.86	586.598	773.372	1008.11	987.983	650.656	1175.36	812.852	925.328	773.569	1237.01
0.722433	880.748	0.72_1737.5003n	1047.39	876.436	841.278	965.965	737.201	613.336	571.577	1044.7	1019.99	1284.76	1280.73	648.732	1177.99	1365.06	732.628	1074.19	922.879	758.441	1220.75	588.008	554.294	725.873	954.807	942.213	680.089	1082.94	800.177	831.187	761.543	1222.15
0.653867	480.812	0.65_915.6463n	157.066	72.5394	133.015	101.352	118.729	55.2678	65.0779	94.1688	123.108	164.148	137.571	97.8693	121.575	159.107	90.1767	107.153	93.8034	52.5853	119.178	74.8672	40.1252	67.8909	90.4049	87.4417	94.6017	119.682	81.13	79.5969	69.8381	131.166
0.739567	760.754	0.74_1475.5294n	467.589	323.541	305.22	432.275	337.233	282.943	331.119	450.005	503.571	633.089	804.596	249.398	705.212	638.349	375.107	714.871	354.539	308.944	520.537	260.418	253.451	284.693	429.366	388.713	236.725	639.174	295.158	450.035	331.755	629.197
0.739567	832.747	0.74_1619.5148n	662.622	416.872	423.035	583.691	463.783	387.487	465.363	626.861	690.396	852.937	987.439	366.976	967.982	825.37	537.588	940.306	433.142	398.223	623.923	367.081	355.68	354.773	564.333	518.818	306.035	882.404	381.903	671.548	458.033	754.469
0.739567	913.758	0.74_1803.5186n	1185.59	646.694	768.257	821.775	695.89	533.877	678.37	946.004	899.922	1208.27	1366.69	688.334	1278.98	1102.26	759.271	1420.15	667.195	772.478	1023.6	519.918	548.908	658.833	1031.75	933.551	504.65	1217.06	723.055	919.031	652.992	1106.53
0.739567	928.729	0.74_1833.4616n	1473.01	1114.1	1236.65	1047.53	771.074	669.342	591.633	1274.23	1150.91	1485.2	1237.55	1135.8	1266.35	1459.84	791.079	1240.35	1098.73	1294.69	1635.36	637.345	665.105	1168.31	1647.61	1593.36	891.888	1146.44	1202.07	939.474	869.908	1406.84
0.739567	910.726	0.74_1797.4552n	1224.09	1261.25	1151.69	1313.99	991.116	837.321	660.418	1515.93	1406.4	1737.53	1461.59	1003.95	1417.37	1748.59	950.109	1322.53	1279.16	1157.01	1803.11	779.63	776.197	1177.66	1412.3	1419.79	952.716	1345.74	1261.54	1108.26	1046.66	1662.06
0.739567	894.743	0.74_1765.4892n	1307.2	1037.2	1105.78	941.337	708.749	614.639	476.353	1104.98	1035.62	1313.19	1037.34	1007.91	977.996	1302.11	637.514	903.825	978.009	1122.72	1436.06	547.389	565.215	1064.4	1437.22	1408.19	856.312	966.647	1142.23	755.588	733.996	1259.78
0.739567	861.751	0.74_1699.5062n	1086.19	817.18	914.92	739.912	497.194	419.861	273.574	863.049	777.359	976.488	748.205	842.107	735.031	1054.05	449.448	699.533	758.755	902.243	1198.87	405.706	418.766	836.19	1188.54	1138.75	650.126	697.264	870.723	544.548	537.469	974.232
0.739567	860.746	0.74_1697.4950n	1429.02	1105.83	1191.04	1043.99	735.732	622.278	504.372	1268.24	1149.57	1437.26	1184.59	1113.62	1153.51	1453.19	705.658	1094.25	1069.39	1226.64	1579.79	601.205	601.331	1085.82	1545.61	1490.82	884.126	1072.44	1158.53	817.346	811.32	1345.3
0.739567	826.761	0.74_1629.5248n	1069.78	825.229	887.742	795.369	519.297	465.968	325.444	948.126	853.605	1105.99	888.406	789.64	869.938	1160.71	511.21	719.124	818.707	873.631	1279.82	425.338	445.484	832.08	1149.14	1084.04	637.577	799.449	862.909	612.19	589.364	1086.87
0.739567	748.751	0.74_1473.5048n	239.481	244.978	178.918	358.27	231.916	177.644	225.765	403.104	405.135	549.611	664.862	149.031	602.157	602.831	280.197	579.929	274.959	186.64	442.734	191.962	186.646	200.417	264.816	259.415	160.065	529.922	214.183	359.219	269.97	522.878
0.653867	513.814	0.65_548.8281n	146.238	74.2858	121.823	117.204	118.183	50.418	46.5707	100.528	129.163	185.202	189.607	68.8953	142.079	154.135	90.2938	140.614	98.9542	48.0271	142.179	67.9205	51.8661	57.2302	85.7277	75.1476	127.961	164.588	78.7452	90.5794	60.7313	164.045
0.653867	512.816	0.65_1001.6363n	53.8736	33.5825	49.699	55.5698	52.7657	30.3562	20.0194	49.2388	50.2741	75.5482	75.28	25.4067	66.8903	64.9537	39.32	44.7828	38.82	15.7812	59.6934	14.3622	8.58176	23.6901	27.1509	37.0503	61.0479	66.4221	36.5532	30.6741	44.2077	61.1149
0.653867	510.814	0.65_975.6489n	99.9422	55.9318	105.497	77.5583	84.5487	42.4462	36.8853	74.6554	78.9195	116.325	108.997	56.3476	90.0525	111.389	79.8629	94.8513	66.806	54.6392	79.9975	63.8441	39.2257	49.6477	56.2726	62.4953	95.9758	95.4464	61.8073	51.0253	55.2078	104.285
0.653867	616.777	0.65_651.7910n	214.419	123.772	196.839	180.611	175.958	70.7537	75.2854	137.461	170.851	208.526	223.265	82.9663	168.552	188.042	150.032	130.555	154.54	81.7372	218.3	72.2144	53.2129	95.7482	138.017	117.227	242.531	219.456	112.115	94.4816	87.2105	207.841
0.653867	734.748	0.65_670.7322n	209.686	98.0107	207.757	130.018	164.878	66.0191	64.3492	90.9867	159.065	202.572	255.52	67.671	147.556	187.814	130.864	162.022	107.037	70.2733	190.587	85.5493	34.2793	79.6679	87.5451	103.762	307.511	208.66	79.9649	64.2364	81.2187	180.422
0.653867	669.765	0.65_624.7942n	209.877	130.96	207.781	149.292	198.282	59.3842	46.9846	111.357	154.12	270.487	206.801	74.5462	142.803	264.486	97.1406	139.49	136.554	76.9961	222.916	98.008	42.3514	77.468	107.39	108.817	315.688	173.694	104.629	96.1147	91.2117	201.8
0.653867	614.78	0.65_649.7939n	88.2754	60.9551	73.7871	69.4028	68.9993	29.0129	41.6009	60.8836	75.4712	80.4182	96.8253	32.0968	85.0283	69.7561	63.2199	71.9232	58.2836	28.3846	80.8189	31.3787	20.5831	38.9735	54.7089	56.5054	96.0891	76.6174	54.2059	45.2057	46.731	88.0096
0.653867	596.796	0.65_551.8253n	206.615	147.022	172.679	198.855	174.47	100.353	102.129	193.026	223.652	230.388	296.45	71.5032	224.363	204.768	158.097	217.057	175.156	99.022	216.509	96.3149	67.4843	113.296	140.588	133.691	271.549	221.342	139.764	127.779	129.487	226.598
0.705283	576.847	0.71_611.8605n	593.337	328.276	375.521	355.046	223.068	179.222	144.884	349.655	330.367	455.21	397.163	305.84	391.538	508.569	194.064	319.599	328.112	335.094	523.655	167.179	152.44	324.321	478.634	438.86	270.337	333.619	336.874	239.573	249.666	483.043
0.653867	500.804	0.65_455.8327n	509.653	347.369	453.62	430.197	432.291	247.472	257.058	396.391	457.258	530.245	593.2	256.537	500.04	505.338	395.833	443.617	401.178	275.171	514.092	253.241	208.679	279.825	351.677	339.113	480.451	530.799	337.596	309.767	310.229	524.079
0.705283	762.753	0.71_1501.5101n	364.257	262.732	258.799	300.924	242.416	175.233	209.725	303.299	330.043	472.104	490.982	195.357	450.988	484.612	235.856	423.368	277.192	226.551	403.717	174.795	170.452	214.259	319.621	298.587	187.501	388.568	246.427	288.842	233.389	410.641
0.653867	476.835	0.65_907.6917n	216.574	181.304	209.402	216.679	203.446	126.641	127.235	202.863	245.102	231.134	287.45	108.061	233.767	220.272	175.678	248.54	185.045	118.924	250.258	125.497	99.5442	149.271	176.635	177.858	289.166	259.435	167.054	160.415	138.095	270.965
0.705283	841.756	0.71_1637.5340n	674.891	430.242	479.494	572.265	472.337	382.231	497.523	581.001	633.098	883.07	1036.24	343.302	924.109	826.859	511.186	974.865	473.344	407.689	650.617	374.302	378.024	400.691	532.226	507.537	322.378	835.633	394.866	628.26	462.923	766.742
0.653867	475.838	0.65_905.6977n	250.375	208.694	238.198	240.179	246.789	153.812	154.031	226.971	256.062	269.547	309.862	147.673	261.022	267.682	205.13	278.89	217.655	159.118	273.951	142.679	128.821	179.707	193.043	207.853	351.137	297.059	186.757	180.539	182.788	294.218
0.722433	774.769	0.72_1503.5589n	426.241	379.1	313.417	448.555	331.022	254.55	241.043	521.662	530.725	736.871	755.063	226.702	699.704	794.776	334.725	591.585	418.591	296.965	599.651	274.577	246.186	293.106	379.99	383.598	259.326	597.405	323.281	398.984	355.269	683.999
0.722433	964.718	0.72_1905.4394n	1030.65	788.704	800.235	953.292	745.116	626.635	627.281	1031.82	998.642	1279.54	1306.15	653.936	1170.37	1319.07	741.591	1100.69	842.643	760.616	1153.32	585.077	562.366	715.804	980.174	902.13	579.446	1057.41	756.952	869.796	740.93	1174.55
0.722433	1032.7	0.72_2041.4099n	987.05	751.604	781.063	962.732	715.743	599.441	643.31	1021.4	1004.82	1284.5	1335.03	633.297	1161.9	1262.51	742.419	1274.93	843.194	693.358	1174.55	595.467	562.766	713.004	928.358	903.446	596.484	1112.87	738.686	881.863	730.678	1190.45
0.739567	958.701	0.74_1871.4226n	754.877	465.599	526.111	586.725	468.191	393.084	539.217	678.134	678.316	847	990.565	463.207	917.782	809.572	592.005	1070.94	480.454	487.632	743.26	385.161	414.977	449.417	685.415	598.592	329.106	916.602	480.521	715.196	485.284	800.154
0.739567	996.71	0.74_1969.4225n	1438.63	1023.57	1172.12	1047.44	769.175	655.774	607.521	1187.11	1123.8	1364.38	1293.27	1068.58	1225.02	1388.03	769.696	1256.33	980.391	1194.36	1529.11	627.061	610.451	1011.7	1538.66	1432.46	826.961	1131.81	1096.7	924.818	798.37	1287.42
0.739567	1030.71	0.74_2037.4184n	1222.12	887.595	1019.85	903.984	661.681	533.557	470.56	1012.1	925.004	1207.47	1114.96	920.407	1067.28	1158.15	633.562	1012.86	856.778	995.503	1281.59	491.816	529.744	883.091	1316.41	1242.08	711.131	1010.75	966.481	741.935	705.051	1146.17
0.739567	1064.69	0.74_2105.3793n	1294.24	941.479	1051.26	972.356	767.353	647.989	599.322	1101.82	1055.79	1365.99	1380.29	988.626	1262.12	1399.19	804.001	1274.11	917.72	1072.28	1395.35	619.339	603.389	951.67	1394.03	1294.38	734.795	1181.66	1001.67	881.334	798.047	1319.51
0.739567	1080.68	0.74_2137.3607n	1358.23	1168.31	1197.12	1182.07	860.213	731.331	646.372	1317.97	1233.11	1533.76	1456.64	1106.49	1406.56	1594.12	855.761	1399.08	1119.74	1208.78	1672.22	690.158	720.306	1154.21	1552.24	1489.09	908.419	1289.83	1180.21	985.982	917.579	1483.53
0.739567	1108.7	0.74_2171.4194n	1294.6	1173.97	1129.19	1280.13	931.461	794.388	645.504	1472.79	1380.32	1715.9	1469.9	983.453	1429.54	1740.68	924.077	1318.68	1234.8	1108.5	1676.26	730.54	769.313	1062.78	1396.02	1397.32	877.406	1318.66	1136.79	1052.71	979.053	1619.47
0.739567	1114.67	0.74_2205.3525n	1264.36	986.89	1062.14	1050.34	830.914	687.35	629.354	1177.1	1199.6	1526.16	1340.02	966.161	1303.88	1489.55	826.288	1266.76	1000.67	1073.07	1498.38	635.851	684.184	1000.7	1392.65	1329.39	793.849	1244.22	1058.29	936.805	856.123	1443.74
0.739567	1142.72	0.74_2261.4432n	2078.3	1149.02	1396.44	1294.59	938.207	766.21	874.165	1388.05	1382.84	1685.17	1695.28	1299.54	1611.3	1769.14	1006.31	1717.82	1118.94	1340.76	1722.01	724.944	830.845	1136.44	1976.98	1707.86	889.844	1570.29	1240.15	1191.39	997.505	1581.77
0.739567	1164.65	0.74_2305.3010n	1139.41	1174.72	1105.97	1278.95	920.091	782.773	729.078	1435.91	1326.23	1692.16	1573.62	965.318	1540.98	1785.05	929.625	1570.19	1190.61	1084.39	1665.95	753.381	743.846	1072.92	1421.25	1377.65	861.538	1415.45	1099.51	1105.87	938.308	1560.66
0.739567	1110.65	0.74_2175.3315n	882.151	607.2	666.689	681.203	524.672	418.965	509.958	727.886	771.868	908.04	1053.47	630.933	999.508	948.091	557.338	1098.76	595.689	665.97	888.949	392.99	391.511	595.409	929.567	840.871	492.196	907.011	642.564	740.504	530.242	872.933
0.739567	1096.66	0.74_2169.3325n	1147.81	1266.37	1193.58	1365.99	1019.09	865.385	719.575	1537.15	1469.26	1813.62	1585.99	1020.51	1544.96	1859.83	1013.08	1475.96	1275.01	1186.71	1819.78	806.642	843.167	1168.63	1408.38	1427.4	961.459	1448.37	1235.8	1115.12	1083.85	1777.04
0.739567	1058.76	0.74_2071.5359n	1584.61	999.188	1109.45	972.632	672.097	557.138	451.909	1086.49	973.152	1286.15	1045.12	1048.23	990.227	1302.38	671.32	1026.6	959.047	1155.8	1415.07	511.556	549.943	1015.01	1573.39	1427.09	793.167	958.025	1076.93	715.703	720.525	1181.27
0.739567	1014.72	0.74_2005.4410n	1455.16	846.217	1054.42	956	680.233	602.063	597.376	1069.03	990.146	1227.15	1279.66	941.777	1119.94	1259.12	720.185	1207.48	866.895	1006.18	1305.21	534.6	592.514	862.164	1407.41	1232.85	709.158	1092.69	906.212	837.001	698.424	1178.69
0.739567	1013.7	0.74_2003.4049n	1196.56	1019.38	1060.25	984.293	695.43	599.747	446.586	1140.37	1017.44	1301.63	1057.24	916.413	993.475	1360.76	623.353	993.009	1004.93	1063.06	1535.44	511.767	583.808	979.45	1318.45	1285.51	822.892	938.076	1064.59	691.867	728.738	1294.1
0.739567	1012.7	0.74_2001.3963n	1390.61	1267.12	1260.33	1265.01	930.845	753.221	671.509	1433.07	1351.74	1674.58	1415.41	1169.79	1331.88	1669.66	920.35	1386.33	1218.98	1281.17	1842.28	737.397	768.378	1227.74	1602.47	1599.21	965.971	1288.9	1269.49	1045.74	990.765	1574.37
0.739567	1006.76	0.74_1989.5184n	2741.94	1465.28	1965.38	1179.72	774.724	715.911	503.226	1336.47	1187.92	1485.89	1182.62	1989.61	1103.67	1650.67	724.454	959.169	1300.15	2059.52	2095.7	627.96	676.959	1655.38	2944.86	2565.19	1253.4	1016.43	1735.9	832.883	869.568	1409.37
0.739567	990.781	0.74_1957.5649n	1934.08	864.41	1178.77	877.173	617.142	525.548	508.731	960.588	906.346	1111.03	1083.52	1125.81	993.068	1192.23	631.893	1069.39	857.605	1176.38	1324.78	515.93	536.575	930.192	1719	1437.69	723.47	957.203	1022.57	747.057	632.116	1045.96
0.756717	775.756	0.76_1505.5337n	247.331	210.623	138.55	302.515	190.235	172.68	173.724	351.213	384.832	466.804	613.434	123.047	559.793	469.488	248.343	532.372	213.767	150.378	364.016	152.936	174.165	168.706	255.496	211.226	139.838	461.935	173.646	316.095	235.087	471.731
0.756717	842.743	0.76_1661.4899n	1009.35	999.872	943.312	1082.79	764.769	695.844	579.358	1255.72	1197.76	1507.96	1310.74	798.954	1283.88	1599.99	778.109	1205.55	1038.83	955.728	1510.73	654.192	666.966	924.801	1136.88	1126.25	796.397	1184.42	988.987	909.983	877.408	1461.62
0.756717	858.725	0.76_1693.4535n	691.016	953.592	747.858	1212.77	1004.03	805.688	754.211	1331.78	1312.41	1626.07	1637.17	580.983	1561.96	1691.26	1000.9	1537.36	1028.85	726.365	1381.37	791.081	784.971	745.309	810.037	879.917	673.556	1439.55	825.964	1174.25	984.055	1574.45
0.756717	900.7	0.76_1777.4043n	907.677	1018.57	791.347	1304.95	1132.05	927.229	1005.93	1470.7	1501.95	1826.42	1933.76	645.362	1851.71	1724.2	1207.87	1918.28	1083.59	757.749	1445.27	915.596	899.657	829.353	909.535	965.134	701.023	1796.84	862.853	1429.74	1145.23	1748.96
0.756717	919.712	0.76_1793.4453n	659.596	948.566	639.567	1352.88	1171.94	960.874	972.89	1543.78	1519.78	1884.79	1976.81	522.702	1876.4	1805.24	1242.27	1934.97	1109.8	625.359	1349.98	940.743	919.316	713.368	699.714	788.272	578.738	1780.39	749.829	1459.49	1176.96	1767.1
0.756717	962.725	0.76_1879.4722n	1383.79	1125.89	1190.26	1192.76	918.966	782.005	785.868	1290.38	1263.21	1561.65	1549.53	1035	1507.13	1620.06	971.74	1592.57	1119.95	1228.5	1596.67	753.567	759.72	1119.41	1509.41	1498.76	886.125	1427.21	1203.58	1136.57	983.199	1492.64
0.756717	995.688	0.76_1945.3982n	1127.1	947.376	814.783	1303.52	1112.24	914.973	1019.75	1425.91	1470.8	1701.74	1903.24	650.064	1786.51	1687.75	1207.34	1881.4	1054.59	765.078	1344.9	889.604	905.952	755.613	961.943	970.382	642.38	1748.23	834.645	1392.79	1100.9	1664.72
0.756717	1021.69	0.76_1997.3987n	700.692	1060.66	744.637	1411.85	1204.33	969.713	963.171	1571.9	1503.78	1836.06	1878.92	579.471	1785.38	1830.88	1205.28	1809.49	1161.09	720.529	1526.38	943.897	915.036	823.942	838.88	884.764	701.265	1706.39	869.057	1444.11	1200.97	1741.47
0.756717	1052.67	0.76_2081.3335n	1011.75	1006.33	823.765	1373.48	1200.1	948.548	1028.46	1495.86	1575.74	1856.63	2011.7	616.566	1928.35	1799.24	1264.59	2016.55	1083.35	792.899	1439.77	966.768	991.458	819.894	955.785	943.023	695.788	1828.56	856.732	1466.08	1166.34	1736.89
0.756717	1061.67	0.76_2077.3535n	542.068	461.42	414.93	679.715	576.049	519.322	738.596	727.091	797.42	848.039	1308.64	358.931	1223.52	781.644	718.875	1470.65	508.143	424.274	742.007	430.777	497.085	395.738	536.573	530.26	333.358	1198.31	436.418	898.454	624.647	889.057
0.756717	1093.98	0.76_1128.9982n	82.4034	70.7144	48.9094	100.027	65.5782	49.9855	46.1281	97.0355	114.297	176.274	147.678	52.2155	161.589	186.863	76.2481	117.052	86.8316	71.2949	129.094	48.904	49.5387	56.1274	88.3758	69.0762	36.2001	124.032	68.0122	96.3948	57.7896	129.595
0.756717	1102.63	0.76_2181.2709n	813.09	850.754	634.737	1394.99	1364.58	1005.35	1376.75	1524.9	1641.53	2003.05	2638.86	499.374	2431.61	1886.43	1543.48	2611.18	1000.29	590.39	1169.22	1011.28	965.552	631.201	769.777	752.53	545.71	2265.33	677.586	1841.83	1259.17	1828.68
0.756717	1119.95	0.76_1074.9794n		36.6886	10.7958	82.9854	66.9364	29.2203	55.3761	84.3417	77.2213	141.131	194.127		178.215	84.3546	99.4981	193.518	57.326	4.41571	64.5561	34.4316	36.0093	14.5411	25.2166	37.4913	10.0688	168.188	21.5904	67.7544	72.9709	118.415
0.756717	1034.65	0.76_2045.2977n	788.711	795.993	602.117	1237.99	1216.47	951.227	1342.57	1345.68	1534.63	1771.41	2349.1	490.131	2241.43	1637.14	1425.6	2533.9	900.044	550.167	1121.65	977.611	957.629	575.397	695.403	708.998	495.629	2156.84	618.668	1706.13	1133.45	1615.79
0.756717	1140.66	0.76_2235.3462n	1399.69	1369.97	1343.66	1560.78	1232.61	1023.65	977.121	1742.83	1729.12	2099.28	2049.03	1151.78	2013.61	2128.45	1275.78	1946.09	1465.82	1318.76	1951.75	955.422	982.588	1272.27	1648.99	1591.94	1026.66	1859.77	1291.29	1484.33	1282.36	2040.92
0.756717	1159.95	0.76_1095.9303n	104.005	108.759	50.5557	180.123	155.261	97.2521	166.773	192.664	212.55	247.474	345.852	51.8217	337.171	247.234	168.494	329.72	106.732	76.0508	184.643	114.774	109.149	93.8589	127.104	135.809	60.9241	277.573	67.6312	202.04	146.415	238.272
0.756717	1170.62	0.76_2317.2421n	785.894	901.946	626.449	1407.29	1338.23	1042.48	1230.06	1505.19	1757.63	2088.08	2575.18	510.934	2483.29	2049.12	1474.54	2528.41	1059.02	607.027	1253.42	1042.12	1012.53	641.215	729.966	754.641	560.17	2258.76	636.855	1843.66	1257.72	1820.97
0.756717	1190.97	0.76_1145.9982n	47.0495	62.1446	47.4899	71.2425	23.9419	27.3706	17.037	91.9249	79.9988	123.835	66.7456	26.0316	70.3814	90.7528	14.3391	25.433	83.8321	51.7445	107.663	6.59814	26.3724	40.6959	68.4248	73.6376	41.5096	44.7239	48.1273	24.6099	16.8483	110.931
0.756717	1177.95	0.76_1132.9830n	42.6598	104.394	61.9649	184.572	153.967	111.382	126.547	195.523	209.296	225.862	273.563	44.85	276.149	261.54	178.404	304.08	95.638	64.3172	137.446	123.053	112.74	72.7238	51.9866	80.6102	57.8711	254.099	70.3758	205.565	148.752	229.591
0.756717	1028.68	0.76_2033.3659n	1070.01	1386.17	1147.72	1484.75	1156.23	942.096	789.676	1643.37	1581.5	1947.6	1683.22	1005.7	1642.58	1966.89	1111.84	1607.47	1361.11	1171.84	1851.81	905.922	925.216	1172.97	1359.08	1426.75	984.834	1523.13	1262.81	1274.12	1151.05	1866.61
0.756717	1018.66	0.76_2013.3172n	745.39	1203.7	806.76	1996.64	1914.78	1476.76	1908.66	2154.32	2371.58	2675.94	3384.22	608.469	3191.67	2625.85	2128.32	3439.91	1434.76	738.9	1727	1491.04	1460.04	878.277	818.001	910.027	763.525	3025.55	907.351	2519.13	1849.99	2566.16
0.802433	130.525	0.80_215.0716n	1683.02	510.566	625.041	662.076	417.492	463.588	402.239	384.706	480.924	574.812	967.117	432.915	755.77	996.528	337.489	297.374	831.365	664.779	582.795	495.998	191.808	446.083	1120.86	635.331	664.754	338.875	303.758	317.992	386.201	624.937
0.756717	1003.68	0.76_1961.3780n	827.306	804.253	603.766	1177.95	1098.31	860.69	992.459	1298.05	1358.19	1667.77	1918.84	507.364	1769.82	1632.44	1140.31	1933.13	875.889	557.409	1158.66	849.542	850.403	630.622	726.602	737.15	513.27	1728.04	643.997	1401.86	1084.32	1597.88
0.756717	994.692	0.76_1965.3870n	1000.73	1280.23	1049.43	1422.98	1112.73	962.666	815.962	1567.5	1542.71	1925.83	1672.07	874.132	1673.01	1902.87	1079.74	1625.02	1285.32	1043.42	1755.98	909.139	896.048	1066.29	1218.8	1267.21	927.09	1541.89	1181.42	1289.38	1160.42	1829.45
0.802433	172.519	0.80_321.0406n	2815.88	1460.21	2052.54	2141.64	1007.14	1724.89	1451.84	1444.89	1410.66	1296.19	3265.54	1400.57	2170.64	2041.28	1424.68	965.778	1264.24	1209.36	933.212	609.716	399.22	721.189	1329.9	1229.13	1207.26	765.218	769.22	566.082	562.014	1095.19
0.802433	213.052	0.80_168.0806n	267.688	86.5954	176.836	123.268	82.361	60.2707	72.731	81.5521	95.24	142.543	120.275	112.171	139.87	142.58	61.7228	60.0218	120.585	63.9271	79.0882	74.7432	19.2037	65.7572	147.005	88.2802	77.9746	47.2853	69.6054	67.8029	51.2059	96.972
0.802433	220.519	0.80_255.5324n	128.026	83.6864	85.2083	102.02	51.4702	61.3255	74.2005	53.1113	46.9688	50.1487	130.754	66.0889	81.1602	101.434	54.757	40.7277	159.135	115.701	93.8556	64.3982	19.603	140.48	153.032	95.0423	106.687	47.3494	90.0972	39.3228	48.6666	79.3258
0.802433	255.529	0.80_290.5429n	169.247	75.2034	82.8086	99.2423	53.7611	90.1407	91.7774	44.7156	47.7927	55.4228	157.727	75.1495	101.778	112.983	57.4741	31.44	92.134	64.9414	59.901	44.4503	22.6038	45.5752	133.766	66.945	63.4774	37.6122	48.5242	37.9191	22.6107	54.9872
0.802433	270.547	0.80_206.5310n	379.32	152.315	229.63	198.35	90.1985	123.261	112.781	55.5165	72.6129	85.9532	276.171	129.474	159.081	219.438	71.0118	54.1468	191.352	136.977	87.361	93.7234	16.1349	123.649	269.192	143.731	163.62	44.2452	75.7398	41.3727	51.674	122.721
0.802433	303.528	0.80_561.0766n	532.067	243.696	342.35	301.997	183.064	204.554	224.146	191.105	213.104	317.565	387.614	263.181	402.138	422.312	203.35	141.305	265.308	186.816	181.74	166.539	110.66	113.478	293.014	188.866	166.338	169.407	117.351	143.501	106.652	240.365
0.802433	509.048	0.80_994.0987n	245.9	183.042	202.922	238.981	135.896	141.65	140.316	168.939	195.186	219.737	291.711	152.446	271.129	287.515	161.952	157.076	147.387	94.3195	137.28	93.6845	82.7143	72.4357	151.339	119.236	114.743	118.899	99.3523	87.9707	64.8446	178.35
0.802433	528.021	0.80_1032.0463n	315.714	157.818	256.606	246.307	131.522	162.154	150.444	221	212.227	258.202	339.754	153.456	292.006	265.265	170.729	133.978	129.131	90.8283	128.959	77.7349	79.764	57.1221	177.372	136.461	94.7649	139.087	66.2848	105.89	50.7102	171.007
0.802433	548.009	0.80_1050.0400n	235.795	162.373	181.246	227.378	124.913	123.945	139.537	171.867	191.667	221.237	300.693	152.099	263.04	247.833	156.602	143.577	125.264	75.1722	123.551	73.6676	79.8845	65.2809	134.984	146.067	81.8233	126.315	81.7187	105.94	60.0849	154.917
0.802433	558.003	0.80_1070.0279n	245.003	171.437	182.896	219.203	134.236	128.226	152.742	219.993	212.199	231.579	335.533	123.399	288.435	268.174	170.657	110.39	135.756	69.9575	156.032	78.398	100.817	52.0178	153.012	132.423	90.1218	140.365	65.3011	106.591	54.5506	163.001
0.802433	571.012	0.80_1118.0267n	206.542	148.439	214.731	225.695	136.729	135.22	136.711	214.162	212.197	252.641	292.516	120.072	301.764	256.194	150.445	146.552	114.803	74.6801	122.792	70.5261	92.0034	58.9406	118.835	104.741	54.8211	144.135	69.8963	123.625	63.3824	167.213
0.802433	599.994	0.80_1154.0098n	212.397	184.031	197.262	228.62	139.973	142.574	153.433	232.943	240.415	286.189	310.307	149.11	318.554	279.111	185.029	206.05	108.838	80.1442	155.631	82.4955	93.8098	79.1543	136.612	166.522	69.1161	158.772	93.2856	138.546	84.262	226.345
0.802433	613.011	0.80_1202.0248n	179.498	170.978	154.361	271.866	128.324	134.078	154.629	236.753	259.905	290.541	277.693	182.419	317.553	471.727	183.817	188.896	125.796	89.5624	156.618	80.5087	101.264	59.8027	113.358	161.244	81.1836	181.625	79.8344	132.212	80.211	229.942
0.802433	634.009	0.80_1244.0209n	175.056	164.648	151.072	211.159	137.426	128.149	141.54	213.07	226.279	256.298	295.266	128.52	288.507	235.201	167.976	138.278	87.0232	40.6957	123.181	63.5467	92.4722	45.8733	82.9226	106.941	54.4016	142.701	61.5164	101.61	46.6086	184.155
0.802433	648.996	0.80_1252.0126n	209.717	157.257	189.203	210.642	113.491	101.165	139.527	228.15	236.277	248.244	268.851	119.795	281.708	238.653	172.79	150.486	117.728	72.7524	159.178	91.3344	114.763	56.2796	146.356	142.851	53.4785	182.119	84.9878	123.123	115.889	239.732
0.802433	661.006	0.80_696.0194n	413.754	241.463	303.635	315.429	212.784	196.057	218.567	320.728	331.72	368.656	487.466	213.134	414.225	412.518	274.021	250.488	204.468	164.294	236.969	124.062	143.803	114.98	255.143	233.12	117.49	259.284	155.847	216.394	118.44	296.873
0.802433	827.002	0.80_762.9865n	364.616	298.175	310.501	459.844	170.987	232.635	250.932	619.943	599.532	304.049	591.572	147.736	632.912	378.419	413.579	482.524	185.797	92.6038	346.594	79.0756	237.355	48.1383	157.804	250.821	82.3905	415.901	101.866	267.14	169.793	426.642
0.802433	788.004	0.80_823.0181n	443.303	399.69	381.557	575.26	213.906	376.57	375.772	819.136	792.042	429.808	848.68	194.527	884.093	452.588	561.054	638.083	228.507	132.667	434.707	116.861	242.311	69.3805	225.372	321.139	124.966	469.805	167.133	335.932	187.316	543.54
0.802433	719.002	0.80_674.0312n	653.745	574.106	634.087	817.273	416.69	500.237	500.696	1086.76	1087.41	948.91	1092.84	400.019	1198.9	832.048	807.299	777.247	390.399	322.176	634.633	204.53	461.487	214.598	451.915	496.231	239.138	826.666	367.38	525.144	342.996	855.401
0.802433	676.001	0.80_1306.0232n	170.749	149.246	179.156	215.972	136.082	117.996	128.084	244.559	243.2	270.395	289.773	114.414	279.054	261.083	171.315	166.388	66.2871	72.5449	162.891	74.028	107.132	39.0869	126.652	128.702	48.7125	194.72	94.1516	133.27	86.1608	216.444
0.819583	208.044	0.82_370.1098n	187.917	180.59	361.271	185.149	108.621	80.8944	93.7411	67.432	88.7957	150.362	242.973	244.469	144.383	220.358	99.8389	40.5743	190.571	112.478	114.764	73.9086	2.20471	173.615	2153.22	140.779	156.875	0.288561	114.569	15.2762	46.2383	98.0166
0.819583	258.11	0.82_194.0941n	6961.29	1200.51	7732.06	4075.96	2399.76	1395.76	1429.39	1679.98	3641.5	6182.57	2087.62	1929.02	2485.55	1930.59	1043.15	3347.09	3244.63	1410.99	2622.44	2118.15	2003.09	1172.24	3690.36	2066.33	1983.6	2359.64	2364.36	2208.78	2287.53	2934.55
0.819583	261.038	0.82_197.0224n	430.742	157.637	370.702	208.986	141.467	118.083	117.008	166.923	143.223	172.422	290.071	162.804	244.802	257.479	103.899	77.1098	181.253	138.9	130.574	117.198	135.459	99.9177	265.464	158.838	144.936	201.698	96.3283	88.2935	89.3286	147.214
0.819583	294.022	0.82_542.0647n	293.49	204.584	231.629	227.524	135.361	149.758	166.133	185.742	167.994	220.735	316.771	160.929	270.145	279.941	152.72	123.014	167.551	133.484	155.511	100.332	68.444	109.938	237.659	150.976	133.821	98.7581	82.1789	109.22	80.809	158.675
0.819583	321.509	0.82_356.5228n	217.312	144.721	150.468	193.79	94.2027	118.789	164.034	81.0775	106.61	107.525	255.149	165.551	177.803	269.624	93.2679	50.5474	155.056	132.532	119.594	77.4983	25.6458	72.8193	133.895	138.172	131.89	44.7214	71.7184	49.1276	52.6375	119.177
0.819583	339.06	0.82_294.0887n	382.161	575.738	498.553	293.175	236.568	257.74	245.817	349.767	236.005	261.374	814.905	479.859	450.443	518.067	363.987	121.439	202.294	251.086	188.463	152.151	24.498	167.4	703.341	332.003	302.969	52.7772	107.069	89.0316	76.7736	229.466
0.819583	378.025	0.82_732.0529n	461.764	224.879	341.509	286.406	230.817	180.466	225.228	229.286	249.974	299.396	345.334	175.422	363.845	363.143	197.984	216.815	243.496	169.918	244.244	194.271	100.657	143.691	268.307	203.964	163.166	154.336	130.051	148.482	130.099	261.004
0.819583	424.003	0.82_802.0278n	470.936	265.251	353.762	443.29	230.07	298.605	270.004	349.074	459.576	400.319	498.338	249.174	479.542	546.426	283.707	301.848	245.293	194.578	300.792	156.126	221.11	117.499	236.723	284.145	177.509	335.134	145.649	206.323	167.93	336.239
0.819583	479.047	0.82_434.0755n	1602.51	951.048	2198.14	927.497	498.53	750.212	596.649	796.614	981.073	920.522	1877.17	876.44	1318.47	1545.98	729.976	476.749	673.957	510.738	698.388	385.49	270.366	377.257	1185.86	687.861	551.81	447.162	344.837	360.757	312.066	720.59
0.819583	616.004	0.82_551.9883n	400.693	202.875	371.533	271.262	198.002	153.705	175.588	233.339	322.828	369.392	305.887	191.993	358.453	359.362	194.779	230.166	213.303	125.503	260.58	159.85	149.68	111.286	175.5	188.826	103.544	225.306	129.836	186.514	146.044	239.768
0.819583	751.004	0.82_1456.0292n	104.223	94.6394	87.2105	138.911	61.6495	81.9538	86.6512	166.007	202.285	127.988	194.174	74.8064	191.041	186.263	106.249	101.705	53.3959	40.4196	97.2064	41.3872	69.9392	21.5176	38.8009	70.7925	34.0262	109.82	39.9342	84.1699	42.1923	124.076
0.819583	812.003	0.82_747.9872n	589.642	492.5	486.056	735.927	304.134	388.235	455.994	852.31	884.784	663.789	1030.09	326.147	1041.3	672.656	615.891	554.728	346.005	204.116	454.879	143.831	344.63	144.082	361.009	406.075	180.215	499.008	261.399	360.056	179.688	583.387
0.819583	660.01	0.82_1296.0240n	160.875	158.114	139.971	209.713	132.86	111.464	113.441	232.949	248.281	264.86	306.318	120.092	290.502	233.506	179.818	155.187	97.24	68.4937	142.236	53.1342	85.5168	64.4935	104.764	115.03	46.5394	142.931	77.1233	121.723	76.048	178.378
0.9053	394.025	0.91_349.0538n	964.481	715.746	635.366	988.756	830.654	433.638	773.854	878.748	985.207	1153.36	1273.27	336.066	1483.61	1101.84	808.146	1617.86	707.094	532.329	947.063	728.806	260.631	498.845	596.364	600.729	399.402	356.582	389.301	574.039	621.439	1280.13
0.922433	189.977	0.92_355.9574n	412.458	247.728	485.862	257.021	265.827	200.431	165.21	229.792	309.991	403.427	319.065	210.808	336.255	357.844	217.751	307.666	244.68	210.704	272.777	194.857	149.686	141.827	255.723	255.968	167.501	386.833	196.163	302.674	223.823	312.426
0.819583	652	0.82_607.0291n	200.903	214.495	170.512	249.82	163.126	144.668	154.934	291.953	273.91	319.599	333.895	145.727	332.524	305.394	213.329	216.134	147.955	117.031	223.603	65.5124	132.851	103.832	172.131	186.346	110.065	218.245	151.856	151.633	104.348	247.316
0.819583	632.997	0.82_1241.9969n	161.617	194.598	174.622	239.705	145.584	140.662	149.951	243.649	245.058	281.21	284.821	165.556	293.793	293.52	178.78	138.515	100.871	90.2189	153.813	65.1305	120.062	51.2938	119.923	159.362	81.628	152.943	74.0825	139.107	93.4603	210.402
0.939583	224.95	0.94_403.9208n	773.139	466.957	687.057	529.418	590.98	221.507	361.921	439.182	738.126	724.296	406.402	281.511	469.981	500.027	309.421	656.424	499.492	368.043	514.779	458.823	251.809	271.919	221.463	503.821	276.588	754.028	335.064	482.318	569.535	600.856
0.819583	559.014	0.82_1094.0314n	265.019	189.717	478.182	242.78	168.7	156.402	155.145	223.568	251.674	282.005	306.579	183.924	304.438	311.842	182.223	155.939	139.947	85.1331	157.058	107.777	96.3347	75.9357	156.262	159.408	101.784	138.84	77.5831	135.823	97.6368	220.073
0.819583	524.094	0.82_559.1081n	560.34	351.628	381.569	520.785	176.785	381.161	295.421	449.083	402.436	305.069	1441.27	347.857	635.253	727.416	429.521	168.746	169.503	170.163	167.165	84.461	45.5305	89.4665	217.778	217.169	184.496	104.92	97.519	86.8871	61.7806	196.838
0.939583	302.425	0.94_257.4537n	267.955	130.018	207.035	157.329	145.77	55.6007	71.5093	103.447	188.077	312.621	170.324	94.081	198.705	261.077	85.9991	162.925	139.472	97.3074	151.416	122.804	68.8035	87.3747	138.313	146.171	65.4895	190.802	108.592	136.947	105.733	211.522
0.939583	326.929	0.94_281.9581n	1710.39	1267.73	1651.37	1369.67	1249.24	859.851	908.782	1299.1	1633.58	2045.9	1636.78	905.709	1528.7	1714.35	1106.44	1816.88	1236.66	861.912	1528.05	1087.79	824.64	803.056	954.286	1266.58	834.194	2030.81	876.45	1135.23	1093.71	2031.21
0.939583	324.927	0.94_625.8569n	699.582	483.119	605.833	519.065	537.786	289.902	361.296	535.697	778.647	766.036	606.862	392.471	606.97	748.462	423.669	802.09	527.277	398.532	677.419	401.613	278.475	285.553	346.799	513.346	310.948	764.526	327.174	498.928	506.227	728.267
0.956717	206.939	0.96_367.8986n	833.478	443.381	694.597	475.003	444.728	322.807	497.209	624.886	680.534	661.001	529.305	334.71	532.9	568.056	446.641	411.592	332.004	276.932	349.156	314.301	284.737	252.444	258.803	422.232	216.407	1141.74	279.222	398.649	351.284	412.264
0.956717	247.964	0.96_449.9492n	817.906	396.043	660.516	458.211	481.244	280.311	361.367	496.575	675.506	889.966	723.573	283.141	651.941	789.027	379.031	747.116	493.603	312.954	612.421	317.821	260.917	279.868	473.999	467.371	272.435	1068.21	373.808	487.529	450.238	665.478
0.956717	346.94	0.96_669.8835n	444.75	347.682	380.449	379.414	317.74	169.626	182.506	320.249	485.083	573.698	412.514	227.757	401.037	499.832	237.092	604.828	272.579	184.709	408.251	245.862	152.715	207.087	673.191	301.515	113.024	560.773	224.933	307.144	304.621	490.974
0.956717	429.901	0.96_365.8851n	430.522	239.082	349.839	242.483	243.028	164.723	186.385	299.049	389.392	475.176	394.682	185.753	329.093	424.654	205.852	586.275	271.314	166.699	409.642	201.545	106.284	162.49	407.8	205.653	158.445	480.35	212.176	271.222	287.626	477.66
0.819583	476.01	0.82_906.0421n	278.191	186.862	231.386	264.853	161.721	170.027	180.801	247.037	245.137	267.925	358.807	186.323	308.34	325.383	172.821	163.931	163.6	121.142	153.014	121.41	75.0048	77.0019	178.268	166.186	102.241	138.307	99.7287	117.108	90.9601	192.847
0.819583	464.041	0.82_904.0858n	367.367	310.348	378.432	302.025	228.264	209.456	220.304	320.778	311.558	388.035	467.904	228.799	420.995	378.078	244.453	206.869	184.072	167.214	186.674	145.554	96.3791	123.95	236.725	231.503	171.36	170.469	112.683	147.049	119.493	288.946
0.973867	386.921	0.97_421.9351n	542.699	264.339	473.496	275.833	290.452	146.659	178.479	310.596	419.11	481.268	436.111	191.327	341.768	454.59	247.506	418.374	252.483	156.842	289.208	207.407	102.85	114.539	168.675	248.432	105.547	535.941	145.482	211.626	220.995	367.832
0.991	252.468	0.99_287.4821n	141.839	72.1076	110.945	93.6683	83.0409	57.7346	76.5078	129.297	144.036	193.86	153.29	50.6286	137.286	147.286	122.449	209.931	125.837	83.2348	184.208	78.1101	34.8921	63.6387	149.781	97.7266	49.1037	144.35	85.9986	126.73	104.7	177.973
0.819583	377.013	0.82_708.0467n	215.528	144.654	186.477	184.109	126.928	122.468	131.986	201.725	211.947	196.846	268.852	123.632	269.818	209.645	159.252	155.829	133.073	102.954	143.566	92.6979	91.1747	76.4383	179.076	131.667	80.3991	190.719	91.0255	121.559	89.0201	197.197
0.991	353.95	0.99_683.9045n	546.294	336.111	452.481	395.702	364.105	166.377	207.187	366.027	532.064	753.408	444.632	216.606	458.074	564.507	308.809	854.372	382.236	232.747	552.915	319.146	137.279	168.561	347.21	371.024	261.923	533.037	243.529	330.614	385.99	672.209
0.991	359.908	0.99_673.8379n	649.084	407.213	520.934	493.584	381.422	282.652	293.18	520.365	585.119	635.144	491.988	330.731	496.21	549.795	404.895	594.194	331.553	235.006	473.298	252.311	167.852	185.843	240.127	364.976	205.743	662.462	233.452	310.779	332.944	504.104
0.819583	329.513	0.82_284.5417n	97.7929	63.2817	81.5048	69.3065	36.231	40.5567	64.5236	28.51	44.8364	44.1843	104.4	62.2885	64.4097	79.3653	32.5331	28.0248	69.8772	61.5279	51.8852	32.0495	14.88	53.6841	113.348	64.9578	62.054	33.3021	38.0329	25.0448	31.2217	53.1184
0.819583	309.13	0.82_264.1584n	233.074	2074.56	560.073	762.346	694.729	602.076	948.259	954.247	1155.73	1553.35	1863.87	2483.03	2174.66	3128.76	1039.38	473.341	461.046	419.174	754.746	503.949	72.3352	227.42	819.889	1071.24	672.298	67.7733	349.409	108.717	345.853	910.816
0.819583	203.053	0.82_238.0670n	845.187	827.048	827.694	767.886	648.073	491.603	480.294	975.411	871.805	1146.82	1176.69	656.837	1055.98	1524.61	659.36	1114.75	938.752	763.896	1244.25	614.165	344.123	765.715	1426.52	930.735	695.14	510.417	639.382	602.429	593.125	1148.73
0.802433	684.992	0.80_640.0203n	424.567	429.538	319.289	456.547	289.564	336.554	373.018	645.219	570.648	459.774	752.666	262.071	788.043	512.93	511.588	473.238	312.627	224.938	402.936	168.368	228.204	205.037	348.623	353.76	185.883	386.606	267.614	327.363	191.532	482.76
0.802433	684.008	0.80_1322.0374n	158.2	139.114	151.545	187.202	98.0967	106.952	108.454	197.459	215.099	248.728	251.104	105.496	242.426	246.593	133.687	165.352	86.5421	60.1723	126.526	53.0027	87.1368	49.2287	86.8848	96.0908	49.0332	158.138	62.2697	115.538	55.9494	189.393
0.802433	678.999	0.80_1312.0196n	130.237	116.173	100.816	158.339	79.1082	88.5676	90.5939	179.228	181.327	154.71	218.925	76.3073	225.966	145.059	140.819	165.692	70.1335	29.4741	102.425	36.4561	84.6119	41.7618	87.1378	98.6176	37.8008	134.757	49.2298	88.7303	46.2885	160.398
0.802433	674.997	0.80_1304.0155n	170.095	139.173	150.441	212.294	128.156	121.887	131.498	246.55	241.243	273.62	292.996	108.584	288.795	235.835	169.511	151.716	89.2589	58.7034	138.719	61.1482	102.226	49.2142	83.3776	126.983	48.7753	174.283	84.9745	118.453	57.2796	181.467
1.00815	396.899	1.01_431.9130n	1519.32	1050.22	1381.86	1063.32	946.808	545.555	642.924	1043.51	1476.07	1660.19	1276.89	705.99	1164.62	1376.91	842.153	1739.28	906.507	631.48	1272.11	758.429	349.418	391.926	669.497	944.654	441.392	1786.63	402.362	880.775	912.009	1494.48
0.802433	672.002	0.80_1320.0078n	167.913	123.63	141.335	187.393	118.122	109.827	94.2804	182.087	215.979	204.473	246.093	90.1948	256.563	223.563	153.527	124.612	69.3085	58.5835	109.492	42.7826	92.2591	39.5039	92.4559	102.571	46.0013	145.909	69.2432	103.962	40.517	148.95
1.00815	526.945	1.01_561.9590n	368.381	312.884	309.886	304.364	259.477	193.762	214.07	390.065	435.119	510.987	369.716	161.973	291.79	367.123	314.125	439.686	183.442	102.606	308.402	179.456	57.5074	51.7244	86.8955	199.944	103.656	397.294	62.192	103.28	220.801	397.542
0.802433	670.002	0.80_1316.0073n	149.637	139.687	138.683	195.491	116.916	98.3399	120.327	207.642	226.198	255.104	265.245	97.5488	266.396	227.805	167.764	160.233	72.9341	56.485	129.476	52.784	100.338	59.2022	104.572	98.0837	48.2692	191.662	76.3138	118.608	69.1182	190.067
0.802433	669.004	0.80_1314.0123n	160.278	176.704	143.895	221.212	124.288	127.292	124.541	256.257	242.039	277.305	293.073	109.095	293.745	245.645	169.008	187.301	76.5519	109.391	185.414	61.1199	123.466	85.2287	163.328	151.813	60.338	178.607	112.261	133.364	82.8193	229.686
0.802433	666.006	0.80_1308.0164n	153.552	152.898	138.075	203.365	99.2335	111.451	120.717	182.67	217.497	241.84	266.905	121.999	247.238	224.498	147.399	132.593	78.381	63.3359	113.534	49.8653	81.626	48.9324	88.0728	112.378	50.6036	149.464	60.6651	84.6248	42.2512	167.051
0.802433	658.004	0.80_1270.0291n	162.037	148.812	158.434	194.992	123.199	128.76	125.049	222.526	240.304	268.647	277.909	121.464	289.831	255.402	176.315	143.901	97.0855	72.4772	142.597	55.7607	100.778	57.3465	95.3198	118.056	61.4064	150.831	80.8027	113.398	57.1205	172.413
0.802433	656.004	0.80_1288.0120n	176.313	128.749	142.501	187.351	126.792	123.551	121.826	212.777	211.615	220.756	270.767	114.052	264.128	231.193	162.772	150.754	87.3956	51.0024	113.596	50.6156	98.9894	41.0324	99.3479	114.91	48.6077	161.656	65.9521	95.4751	47.1475	142.464
0.802433	652.508	0.80_607.5369n	59.5755	42.8315	56.1661	101.342	46.008	45.7059	48.0504	62.4772	79.4463	75.9137	120.939	52.1833	111.453	98.3091	49.0259	46.21	27.4177	17.3352	24.68	5.7717	24.2043	2.64722	25.3775	41.3378	9.75644	41.5246	24.4319	24.5031	13.33	44.6416
0.802433	651.01	0.80_1256.0410n	170.207	175.904	165.198	227.247	130.537	135.431	126.384	231.656	242.806	286.098	297.701	125.488	282.33	242.654	188.322	168.572	105.622	95.111	171.71	72.5555	121.408	92.9841	129.565	141.9	81.813	187.794	103.94	126.676	79.8364	189.197
0.802433	648	0.80_1272.0037n	159.58	164.115	166.379	238.331	124.424	127.175	130.742	231.803	229.604	247.777	313.25	136.566	293.57	277.706	187.399	193.022	84.0581	63.76	134.483	70.0076	122.28	50.8963	91.805	111.439	65.4213	190.249	87.6429	125.984	84.9403	207.896
0.802433	636.009	0.80_1226.0399n	141.258	156.509	147.505	200.047	130.595	117.884	136.111	228.021	209.94	235.281	304.906	119.612	277.679	228.961	164.876	164.928	110.022	74.9164	154.627	62.1438	91.2297	60.4797	106.512	135.735	56.4146	153.407	94.4537	115.219	81.0225	207.51
0.802433	632.004	0.80_1240.0109n	198.119	153.819	168.625	256.45	131.835	160.055	167.407	254.798	242.601	274.173	365.769	132.499	327.241	277.571	206.086	165.738	95.5642	80.5417	139.839	67.9104	139.026	57.9509	109.934	117.206	79.7113	205.93	78.0915	122.138	54.3656	195.35
0.802433	618.507	0.80_554.4908n	178.802	130.973	155.564	237.671	74.3074	110.032	114.431	163.019	174.927	182.904	300.635	131.263	238.387	210.643	131.379	91.799	44.3221	25.3982	62.0948	42.2644	60.2782	17.0785	58.8109	83.1262	34.7756	94.174	38.1996	57.0609	25.6096	115.361
1.24813	281.64	1.25_236.6687n	60.4705	61.0666	57.1332	66.4364	86.1173	52.3684	52.3679	42.4754	80.5246	108.907	39.6847	44.1805	87.2071	91.7817	57.102	155.848	170.572	117.514	212.072	96.8557	86.7689	107.521	142.697	98.8277	131.453	87.2248	114.573	126.911	134.338	158.757
1.26528	142.015	1.27_260.0338n	305.704	228.715	133.408	186.643	151.383	324.038	267.278	510.798	352.529	292.261	290.642	153.735	356.738	360.857	386.861	340.56	192.071	261.578	259.56	93.9861	206.587	225.191	292.252	239.296	193.087	283.901	211.661	219.698	180.713	277.744
1.26528	152.057	1.27_88.0415n	568.566	426.61	649.269	486.869	668.125	636.303	348.154	429.851	608.03	683.953	376.991	424.999	581.82	456.93	591.109	1131.49	676.249	461.393	625.593	372.114	437.606	425.671	319.526	455.221	297.305	878.047	479.164	983.476	763.182	659.856
0.802433	618.002	0.80_553.9859n	685.262	514.536	527.673	649.831	404.945	428.012	470.854	687.32	708.757	755.615	892.733	398.96	889.246	764.647	542.369	444.961	416.012	307.159	492.104	262.434	311.529	286.858	514.279	420.472	295.578	568.242	325.869	400.523	299.815	643.122
0.802433	615.006	0.80_1206.0163n	226.029	167.02	204.361	241.617	153.829	139.68	165.271	241.334	262.273	265.813	331.109	150.584	323.832	277.904	196.566	167.539	116.931	78.9641	138.311	90.7078	125.911	55.521	134.053	134.491	60.936	149.322	88.4213	135.988	81.707	177.209
1.26528	280.502	1.27_515.0256n	421.826	347.837	391.541	361.526	355.564	237.209	224.402	276.503	388.089	522.566	384.733	212.396	450.062	514.581	320.269	594.238	409.546	317.345	507.075	299.561	195.253	302.171	374.499	389.319	289.269	452.022	323.453	356.618	342.677	563.588
1.26528	300.338	1.27_554.6972n	66.873	64.8444	82.6632	76.5842	73.8906	46.6228	43.3235	17.4104	59.5305	81.219	31.5674	36.2604	47.7483	40.1557	36.817	81.7393	74.6576	73.2888	103.939	69.9318	17.0387	64.9808	51.3852	63.827	66.4811	67.3252	69.6797	51.0109	88.0816	87.9661
1.26528	315.537	1.27_585.0962n	487.119	403.908	368.098	315.905	347.497	336.008	219.728	378.577	460.297	734.95	292.343	209.314	517.243	542.693	375.522	811.053	488.415	387.026	679.96	306.997	260.439	374.035	568.37	509.559	307.665	437.32	338.996	437.505	430.313	695.515
1.26528	308.091	1.27_244.0756n	276.902	855.244	223.035	638.4	876.839	3129.53	1423.6	2368.01	1307.31	1293.6	2309.35	330.184	2144.23	1821.67	1958.15	951.952	262.444	236.168	357.566	443.587	614.275	243.761	232.019	349.74	193.404	1573.13	211.216	780.583	252.928	786.244
1.26528	343.994	1.27_663.9924n	1326.82	919.273	725.45	1019.83	774.297	964.808	877.393	1597.24	1477.34	1453.51	1625.73	628.668	1526.67	1751.7	1144.43	1484.7	745.125	803.067	1103.56	597.927	599.817	561.684	764.465	1021.6	605.43	1445.56	617.79	890.668	638.935	1229.31
1.26528	386.016	1.27_1111.0617n	1549.54	1714.19	2737.5	1459.87	2888.67	1110.98	683.442	390.224	1192.02	2591.18	390.284	1057.94	1077.04	1381.7	898.191	5004.75	3688.79	2643.17	4861.43	4219.21	1030.23	2891.41	2538.66	2813.81	2419.58	1141.92	2850.93	3147.8	4597.18	3683.01
1.26528	398.499	1.27_433.5131n	106.77	76.9231	83.1826	74.7763	95.7655	59.9061	50.9693	90.6102	125.147	181.01	108.751	45.3672	139.519	196.669	83.0033	298.781	185.34	137.405	253.986	115.432	96.7224	100.323	204.064	131.298	88.0739	116.52	115.876	178.149	169.647	222.04
1.26528	421.998	1.27_819.9987n	216.027	153.684	162.14	201.066	181.603	120.009	112.223	171.145	215.45	287.756	230.429	132.217	217.235	242.273	165.706	327.062	216.054	185.58	281.518	146.416	121.761	145.616	226.413	223.873	143.109	238.507	165.827	184.56	205.256	276.451
1.26528	435	1.27_824.0225n	221.682	199.639	226.013	213.514	248.9	175.558	118.903	173.033	237.786	387.718	191.779	130.892	217.748	304.964	172.975	598.537	355.605	256.986	525.747	263.738	208.733	239.871	316.336	298.461	186.196	283.105	266.959	353.839	350.636	422.637
1.26528	432.022	1.27_840.0479n	544.796	422.406	532.457	450.043	532.478	391.051	274.74	428.546	580.696	964.159	379.99	293.405	610.736	743.945	385.626	1446.05	727.234	520.423	1192.28	577.421	346.037	485.535	623.648	686.658	400.503	628.52	507.194	717.239	708.214	1138.19
1.26528	502.005	1.27_980.0140n	114.584	105.606	99.414	120.459	122.049	104.111	63.3887	122.179	122.371	171.219	116.187	56.2076	132.227	188.72	94.9457	278.814	150.919	119.881	256.47	134.572	87.7402	127.444	172.176	168.231	111.075	135.292	130.867	182.065	173.793	251.698
1.26528	503.011	1.27_960.0426n	161.756	129.639	136.975	142.143	169.857	114.964	78.5406	141.542	194.304	261.551	133.394	91.5557	166.182	265.19	111.96	480.926	273.88	181.265	366.172	179.214	145.085	154.903	244.353	220.316	127.645	189.895	164.321	256.91	237.048	351.84
1.26528	527.003	1.27_1030.0095n	111.058	81.3284	134.153	82.5064	93.3402	84.7673	68.7601	101.505	91.6661	170.761	103.112	71.9928	111.301	159.825	99.443	139.355	106.478	79.2177	133.341	84.8195	54.0646	87.1465	114.475	102.129	80.141	142.265	85.7257	91.897	87.6818	146.237
1.26528	580.015	1.27_1136.0345n	255.811	270.87	235.433	239.173	261.542	386.078	391.491	717.367	330.195	418.553	548.568	162.378	365.338	364.104	523.307	375.293	258.271	177.112	323.861	196.498	156.17	189.007	246.931	225.457	159.653	308.84	174.247	259.348	241.244	306.95
1.26528	639.996	1.27_675.0096n	104.487	53.4816	45.0157	65.486	55.0224	44.4683	36.4117	116.142	132.254	155.091	98.8762	17.0677	103.484	136.114	46.2097	195.974	103.553	62.2075	163.881	42.1971	44.1445	61.5121	98.7387	85.3068	26.464	109.174	59.9458	109.071	71.389	158.94
1.26528	664.117	1.27_699.1313n	57.4146	87.7238	58.8351	82.442	89.5865	89.4185	78.8394	203.502	89.4835	192.239	148.307	38.2071	120.269	151.86	139.965	194.519	85.6105	40.5423	161.239	71.6358	59.0176	51.7617	96.9777	75.3426	26.8651	100.617	63.4927	118.101	108.625	149.624
1.26528	715.993	1.27_1386.0067n	35.582	35.0043	43.5432	36.5114	35.1584	40.7377	26.5335	54.9314	58.5576	69.2552	47.9162	11.1194	56.8846	72.9969	40.0685	112.279	51.9968	24.014	78.8605	27.7135	25.6566	34.121	54.6071	37.9863	10.5023	60.6415	26.6663	76.0398	38.5012	87.7535
1.26528	756.03	1.27_1466.0824n	14.3704	10.7107	43.5757	32.672	47.6856	11.5409	11.6546	10.6344	21.2492	68.8103	15.3543		13.2973	35.2629	15.2399	142.886	73.9476	48.4788	132.507	63.6496	19.9936	43.974	38.1291	51.3323	21.1828	41.7621	41.8643	64.748	89.2365	77.0504
1.26528	771.023	1.27_1496.0673n	58.9757	59.5124	145.359	47.3048	136.716	31.5838		38.9974	71.677	213.576	31.1076	15.2751	48.1343	110.448	25.1797	488.658	257.078	115.517	421.538	203.927	52.3816	129.004	184.145	178.847	89.6016	85.1824	135.974	232.152	276.822	333.179
1.26528	637.021	1.27_1250.0454n	75.5126	41.5291	52.5053	48.729	67.3698	35.1917	24.9602	52.4884	67.6173	119.396	60.6154	25.9443	65.3752	118.89	32.3506	164.446	61.5739	54.5248	112.847	55.8558	43.4643	55.0408	99.6866	79.1065	32.9393	82.2262	59.4312	91.4642	85.5554	150.695
1.28243	306.491	1.28_588.9855n	617.186	532.405	469.68	621.601	447.015	433.22	454.452	711.549	773.739	769.183	680.581	416.669	744.331	824.92	521.388	920.43	531.672	506.47	778.922	397.153	398.406	399.914	493.959	663.195	363.642	689.956	446.332	569.571	479.915	730.443
1.28243	251.511	1.28_286.5251n	180.41	159.206	109.698	206.562	142.031	137.664	161.709	322.738	312.943	323.17	317.791	93.3965	331.928	450.372	191.073	506.537	233.092	215.333	440.553	159.583	122.547	171.868	302.338	298.46	157.729	183.161	205.202	243.785	202.838	370.015
1.28243	382.993	1.28_720.0077n	573.129	405.416	293.565	449.58	324.146	424.573	357.14	755.964	641.95	653.361	514.807	246.555	668.755	759.722	504.442	1027.26	445.243	513.164	693.378	274.393	279.343	290.328	413.249	549.388	280.187	527.343	314.188	461.664	419.975	662.929
1.28243	411.983	1.28_799.9697n	266.024	202.093	163.062	236.198	188.666	184.418	188.63	332.888	326.85	358.565	353.362	128.004	347.521	396.589	263.671	428.104	221.541	219.679	323.319	183.655	144.45	190.202	189.034	274.672	138.955	325.239	205.369	246.554	191.508	349.338
4.97383	441.786	4.97_837.5936n	1426.48	977.706	1152.45	1762.62	1150.26	837.071	926.516	1543.22	1544.81	1347.95	2204.56	928.829	1690.99	1755.07	1194.4	1537.23	1075.84	858.089	1608.45	913.906	975.609	957.939	1468.43	1048	1015.73	1583.21	998.857	1225.54	1099.37	1337.67
5.00813	183.001	5.01_342.0057n	769.187	628.954	479.492	749.088	565.685	437.81	561.757	891.868	921.071	1065.8	1137.6	326.694	1144.72	1324.51	664.526	1058.8	693.278	620.297	1104.61	495.804	497.236	542.74	727.997	680.479	475.21	845.74	654.044	764.287	606.898	1153.61
5.00813	431.516	5.01_386.5450n	24.4136	26.7305	5.57762	44.3993	22.2012	6.22916	36.7799	32.1379	58.2037	65.5505	30.324	4.5882	69.5287	103.01	27.139	182.963	67.551	63.0623	168.707	40.8829	27.471	57.9946	69.9924	57.9766	35.9547	31.2336	80.2007	101.225	81.8344	129.805
5.00813	642.033	5.01_677.0470n	76.4811	73.133	34.2052	75.4783	101.831	39.3581	107.509	131.536	210.817	202.522	127.388	4.54849	304.88	578.69	93.6423	1407.86	149.12	180.043	750.218	109.417	40.3335	103.348	189.298	109.648	68.2152	61.5761	170.981	368.232	244.307	677.917
5.02527	250.002	5.03_454.0252n	143.65	126.707	88.1214	165.24	131.537	88.0364	118.323	194.968	213.088	235.947	214.704	57.6494	305.326	421.847	145.182	639.71	193.777	201.662	472.188	151.404	96.0715	156.946	220.004	157.125	119.164	150.1	212.482	295.185	232.784	457.614
5.02527	272.99	5.03_500.0021n	72.8186	72.2904	47.563	90.5032	81.2426	42.8956	75.5194	92.0313	115.595	105.912	57.853	24.4087	107.033	143.896	92.5088	177.065	92.6319	107.488	168.236	60.9391	36.385	65.3413	95.5248	77.5166	57.7641	50.2848	98.616	127.426	121.109	167.318
5.02527	315.53	5.03_585.0815n	145.122	132.89	65.942	186.729	193.691	83.0117	215.434	257.34	260.808	246.955	143.611	14.8047	348.572	627.851	188.664	1463.69	331.173	363.522	890.239	253.519	121.767	258.392	356.114	211.604	176.197	84.69	409.416	710.792	516.833	814.381
5.02527	405.537	5.03_360.5656n	141.498	136.345	76.181	151.836	187.962	73.4902	183.669	190.978	235.806	231.112	124.424	27.8422	356.106	525.994	160.693	1199.5	258.039	295.606	724.231	214.465	106.649	209.843	310.619	196.971	151.352	79.8055	303.927	547.612	372.905	721.81
5.02527	436.024	5.03_848.0511n	48.7409	55.2345	31.7842	93.3278	96.5943	42.6912	84.4258	119.856	134.28	125.674	24.9706	27.6958	178.123	271.794	96.0068	480.061	125.939	132.954	333.106	100.133	82.7474	92.5815	143.666	103.729	89.0058	41.6038	132.099	260.415	166.124	352.487
5.02527	427.043	5.03_808.1081n	174.856	166.293	100.221	186.427	188.633	94.4222	176.163	222.633	277.685	264.882	196.003	50.9163	348.554	459.814	175.736	807.274	243.818	244.141	553.315	192.626	117.154	204.623	280.411	196.996	169.645	134.003	272.589	404.942	314.115	578.922
5.02527	424.031	5.03_802.0841n	793.976	975.697	499.196	1135.71	1558.98	604.621	1739.83	1574.2	1570.44	1412.51	647.825	180.713	2253.8	3786	1286.03	9683.17	2282.43	2946.26	6193.85	2146.96	798.82	1975.91	2404.2	1377.74	1459.54	442.402	2953.07	5384.82	4121.54	5568.68
5.02527	270.997	5.03_496.0148n	172.559	112.235	96.6038	170.723	152.567	63.9489	128.254	205.359	215.319	217.707	215.201	48.935	295.018	365.731	137.289	455.064	226.501	163.349	393.28	145.15	84.3857	157.188	233.823	179.639	130.108	152.825	211.041	266.781	213.691	386.959
5.02527	263.033	5.03_218.0621n	14406.8	12250.5	9688.54	15131.3	13076.7	8900.76	12334	17015.8	18096.1	21361.9	19557.8	6095.63	25402.8	30634	12917.1	34573.9	15602.5	14783.4	28321.3	12703.8	9250.14	12955.4	16817.7	13881.4	10901.6	14347.4	15256.1	21215.8	16482.9	30701.3
5.02527	244.014	5.03_464.0308n	239.133	196.091	177.088	289.919	222.737	148.159	169.772	274.92	314.917	342.669	331.076	133.553	400.333	397.628	232.082	345.274	248.242	190.82	338.584	169.04	168.997	176.842	239.066	253.322	158.862	260.886	206.765	263.844	203.417	397.902
5.02527	242.52	5.03_439.0618n	474.436	366.351	245.172	476.502	382.154	221.892	358.489	560.604	649.025	856.247	744.295	104.371	1063.83	1376.91	382.175	1371.04	514.897	487.186	1175.58	351.39	245.861	407.601	606.841	426.631	314.471	435.535	494.786	735.764	558.366	1322.61
5.14527	483.643	5.15_1403.9431n	1707.57	752.135	923.15	2127.56	987.02	775.742	967.185	1738.25	1807.75	1279.84	2756.61	909.998	2072.96	2119.46	1039.1	1700.87	1023.4	932.909	1718.83	615.335	864.032	1137.26	1434.28	1229.48	655.867	1553.71	1107.62	1192.22	1085.93	1325.69
5.1967	294.859	5.20_837.5921n	921.753	768.111	886.204	1239.89	864.031	600.08	627.098	1116.17	969.571	865.348	1474.5	611.08	1059.56	1131.83	906.747	1025.17	769.018	632.228	1119.52	665.22	702.933	667.527	911.342	769.439	753.756	1031.4	725.735	831.421	773.953	910.417
5.23098	158.047	5.23_270.1151n	34.7041	60.4768	12.2675	11.0407	12.7641	33.2612	0.0512426	27.8634	26.6393	21.0168	42.9074	0.279443	102.769	171.67	107.481	331.255	383.959	75.9367	227.284	45.6502	24.6825	45.5838	1428.39	129.251	206.662	12.396	72.1763	164.221	80.5008	148.4
5.02527	223.01	5.03_158.9944n	2511.04	2735.45	2144.71	2848.01	3085.47	2173.36	3055.69	3181.75	3113.22	2849.17	2061.88	1374.05	3213.55	3663.32	3058.7	5933.97	3533.95	3785.3	4938.01	3274.3	2289.1	3259.41	3617.3	3049.05	2803.51	2057.15	3837.01	4831.57	4200.8	4556.74
5.23098	389.25	5.23_1120.7629n	963.649	507.748	594.774	1317.89	657.828	441.217	544.544	1022.33	1021.76	803.48	1560.72	534.776	1083.15	1222.07	646.423	1017.18	658.016	570.689	1295.07	595.29	512.569	718.741	1015.51	726.84	559.572	916.337	691.3	720.581	673.322	989.773
5.00813	291	5.01_536.0218n	119.815	123.081	71.8237	131.664	127.479	68.9183	127.633	171.374	216.178	227.988	200.741	25.2938	269.412	412.988	133.722	502.51	156.362	171.288	371.376	120.866	75.1752	123.64	155.707	137.253	88.5851	152.648	162.463	227.814	170.353	399.241
5.29385	336.716	5.29_963.1627n	601.572	559.669	658.586	592.868	648.04	527.335	408.088	691.83	700.428	622.752	758.64	535.42	742.876	708.152	661.848	646.664	656.277	450.514	678.069	574.16	593.814	385.749	622.035	609.396	601.087	706.211	556.359	642.556	609.396	687.298
5.2767	278.185	5.28_510.3908n	568.937	379.823	419.836	517.609	435.557	304.499	286.723	550.028	630.767	694.987	735.053	298.967	658.585	680.407	426.408	700.056	406.579	302.33	777.354	344.09	362.439	299.62	522.35	344.942	341.505	736.206	340.318	414.77	365.364	709.856
1.28243	420.993	1.28_1215.9920n	104.817	76.714	79.6725	98.3456	105.936	75.9466	77.1708	120.688	126.11	167.999	122.334	61.3652	140.125	173.105	92.0909	210.394	119.275	92.4052	174.218	86.8396	100.127	88.8312	106.071	116.599	70.697	138.513	96.3081	130.725	99.6487	196.93
5.32813	419.773	5.33_793.5684n	381.537	301.883	308.178	646.606	326.691	199.407	220.613	562.001	447.197	389.269	726.241	210.13	510.599	522.418	349.225	494.704	282.066	239.15	554.808	217.48	228.189	302.122	384.284	281.826	246.494	458.383	259.307	305.72	278.669	405.52
5.34527	374.575	5.35_1076.7403n	549.122	247.68	272.222	873.009	287.437	208.629	297.299	704.603	598.317	455.657	1035.21	232.683	682.335	698.969	298.374	586.501	292.128	257.846	656.44	182.286	184.355	395.403	458.16	290.511	198.314	518.8	260.936	320.295	284.353	443.918
5.34527	345.166	5.35_988.5119n	57.9318	90.1741	26.4241	51.8105	56.1716	86.9949	62.2215	99.4405	161.473	90.0186	118.126	23.4764	113.914	371.102	95.3885	1362.58	780.35	543.827	1226.59	309.406	505.455	390.407	680.424	478.919	413.852	120.737	629.47	607.854	556.623	647.459
5.36242	500.28	5.36_1453.8533n	916.534	1391.91	842.733	1584.47	1520.2	1218.81	1125.19	1353.23	1753.15	1690.73	1000.11	947.637	1622.15	2529.23	1254.2	3373.01	2267.43	2305.52	3440.7	1491.31	1828.13	1900.59	3666.07	2207.12	1735.97	1489.73	2423.82	3184.88	2337.2	2441.15
5.32813	364.849	5.33_1047.5624n	22.6979	47.9469	18.1528	79.4237	29.4077	29.2439	13.1304	34.2581	36.1584	54.1638	57.0009	14.7221	62.5032	109.473	14.5458	450.473	271	148.113	376.886	92.9208	79.1423	154.689	196.911	159.395	79.7512	54.9139	195.425	211.997	183.807	195.076
1.28243	459.009	1.28_872.0386n	342.53	226.477	259.961	278.17	323.522	246.245	197.75	322.238	380.651	509.695	339.48	193.508	348.15	499.616	263.937	679.895	423.63	307.066	541.568	288.435	316.426	289.588	426.926	375.04	247.592	440.755	296.643	386.953	352.026	520.765
5.44813	182.028	5.45_318.0785n	162.813	412.743	356.283	81.8887	328.693	114.948	65.7778	120.389	201.073	431.074	231.343	50.7521	289.14	203.74	304.385	401.577	166.904	92.6426	292.607	262.784	109.153	58.5865	63.4715	189.189	65.9774	184.135	202.816	280.227	189.95	421.427
1.28243	476.046	1.28_431.0751n	315.118	200.002	277.159	270.1	368.671	246.958	169.251	194.034	367.394	661.827	270.402	172.672	326.476	724.384	220.36	847.454	480.314	336.641	674.652	342.163	260.413	287.748	439.755	432.011	251.124	438.969	349.421	627.265	336.079	672.19
1.28243	534.99	1.28_1045.9837n	102.994	59.986	74.2575	85.1619	79.3391	65.3289	47.2736	113.678	123.471	127.753	115.287	42.9171	104.692	164.127	69.8692	164.006	95.3167	82.5681	151.896	67.6578	58.4932	72.253	124.95	115.435	50.4615	110.616	67.1523	108.568	85.1559	125.274
5.49955	416.405	5.50_786.8316n	49.0375	62.9931	58.3788	58.6336	88.3238	66.8631	41.6508	44.1205	95.1119	126.867	90.5551	44.8202	69.4453	71.7928	54.645	69.2435	68.4606	61.0725	120.301	47.7733	42.5711	45.6835	105.483	62.2407	64.9249	108.687	64.3733	71.8947	81.9828	63.6385
5.49955	700.34	5.50_1354.7017n	217.364	259.548	173.245	271.969	306.024	336.741	218.303	255.426	391.239	477.323	187.467	193.809	276.656	379.971	248.872	544.14	481.821	606.762	723.152	284.818	299.626	338.687	672.369	377.154	405.511	347.115	376.329	458.083	379.307	423.156
5.5167	477.247	5.52_930.4982n	5.24706	27.5929	6.49098	66.7498	15.8623	6.80025	6.55234	28.2221	23.285	19.7139	19.5718	25.0468	7.41647	144.86	22.5819	350.196	114.231	164.364	179.308	60.4555	70.5906	78.0726	132.72	144.299	29.9084	9.26568	213.111	197.773	115.186	66.3771
5.49955	529.239	5.50_1540.7327n	454.048	629.538	455.271	620.426	763.683	821.838	592.959	574.946	1022.74	1262.24	519.174	560.031	750.303	858.5	645.619	938.912	1149.75	828.593	1442.34	600.726	701.995	757.127	1343.15	698.888	929.487	1036.24	695.887	928.277	803.498	873.298
5.49955	516.591	5.50_1502.7858n	387.059	501.828	380.731	586.995	628.149	584.137	432.565	511.304	925.505	1291.44	601.745	419.805	801.822	890.83	526.316	795.206	800.491	607.293	1214.72	416.199	512.613	570.718	1112.61	628.77	660.818	953.681	515.79	772.798	588.433	896.607
5.49955	416.157	5.50_786.3355n	20.9498	70.5812	36.5589	38.5361	62.1869	69.7783	53.8618	36.1841	45.2883	101.511	6.21928	38.6706	31.3063	50.1499	61.1372	75.8534	83.113	85.9983	123.899	50.3626	71.4479	78.1999	178.625	79.2411	81.0327	65.5615	100.004	115.608	89.9333	49.3603
1.28243	559.007	1.28_514.0357n	107.747	65.91	72.7346	81.9045	90.5957	70.8349	56.9378	120.41	113.255	143.344	99.3097	45.3893	112.712	172.616	78.3041	150.042	95.4181	67.6471	123.964	69.8525	64.867	75.4914	99.4417	108.964	43.6831	126.968	87.9526	112.547	77.3039	138.051
5.77383	235.015	5.77_424.0522n	541.877	591.299	524.04	657.939	700.184	325.387	475.675	624.612	731.963	772.203	479.608	270.632	792.804	838.88	481.212	1869.11	882.323	844.563	1450.73	736.405	529.426	690.57	779.914	702.324	622.948	500.124	869.64	1152.91	968.898	1269.16
5.77383	385.07	5.77_340.0984n	4605.64	5634.45	4734.45	6138.64	7388.18	2702.89	4586.52	5300.85	6897.43	7376.55	3140.7	1986.58	6678.05	7925.78	4249.27	22596.4	9526.82	9647.69	16632.9	8541.56	5277.87	7517.92	7721.11	7107.03	6736.42	3863.47	9977.32	12965.6	11419.2	13678.4
5.77383	426.098	5.77_381.1266n	584.326	490.677	459.765	690.312	578.12	265.168	356.98	624.699	876.306	1286.62	748.033	240.04	1299.88	1650.05	395.563	3107.15	802.593	682.377	2097.96	593.873	418.008	515.766	742.153	643.659	469	667.558	729.182	1127.62	830.517	2140.56
5.80813	391.491	5.81_737.0031n	1100.83	501.181	604.403	1595.88	594.095	499.248	638.326	1228.58	1129.71	776.431	1777.8	560.866	1299.95	1279.3	631.959	937.084	643.146	593.086	991.876	420.398	542.155	780.585	1015.32	772.705	457.728	905.888	663.188	738.573	689.078	734.781
5.77383	403.082	5.77_358.1110n	846.417	962.42	805.363	1059.08	1167.39	560.408	755.437	984.463	1173.32	1149.9	631.143	445.073	1094.3	1222.99	788.518	3432.03	1521.53	1447.27	2499.3	1263.7	843.078	1110.19	1308.59	1182.76	1055.33	767.88	1511.69	1952.93	1675.12	2055.69
5.85957	427.261	5.86_1234.7981n	1552.33	848.756	978.89	2161.31	957.736	789.703	915.425	1680.85	1591.59	1216.3	2569.54	880.269	1858.93	1957.76	1052.48	1576.74	1030.39	945.425	1514.3	845.788	932.515	1059.71	1352.25	1216.37	840.62	1431.68	1163.69	1212.47	1145.2	1243.59
5.7567	347.123	5.76_382.1369n	3732.03	4286.38	3492.07	4763	5379.62	2055.19	3441.94	4200.95	5658.58	6308.46	3138.99	1618.42	5992.57	7119.31	3222.35	19058.4	7259.86	7267.89	13623.6	6209.39	3880.39	5595.51	6142.89	5347.14	4923.92	3526.89	7462.54	10009.1	8510.78	11534.4
1.28243	542.016	1.28_1038.0538n	124.484	99.2968	91.6863	123.639	113.612	97.9448	120.257	239.203	160.11	209.082	199.613	71.263	173.833	236.305	191.49	286.931	162.042	110.744	199.737	79.8881	113.661	99.1901	189.182	151.854	74.1717	177.698	114.401	154.107	152.386	199.818
5.94528	498.943	5.95_434.9271n	214.091	303.056	219.391	575.622	300.626	149.895	142.054	429.388	319.853	301.512	300.239	264.144	310.04	827.961	292.441	738.861	184.545	403.214	302.504	233.844	250.598	261.964	223.428	535.058	98.5708	201.266	557.421	575.406	241.298	298.099
5.96242	511.26	5.96_1486.7940n	576.812	1435.68	783.238	2566.43	1485.09	728.608	740.785	1821.5	1258.1	810.061	637.857	1198.91	735.513	2933.21	1411.21	3454.23	1019.17	2297.38	1187.11	1397.96	1480.88	1369.28	1149.25	2628.45	687.374	490.767	2950.09	2815.64	1393.12	1093.68
5.96242	747.416	5.96_1470.8360n	637.156	1619.51	862.212	2999.21	1584.69	744.182	758.726	2082.09	1379.89	922.107	756.761	1290.87	831.284	3738.72	1522.64	3953.23	1047.19	2298.12	1192.21	1463.26	1605.12	1448.24	1153.72	2916.13	653.614	493.906	3395.98	3283.16	1450.73	1235.2
5.96242	682.361	5.96_1318.7428n	455.829	1224.87	620.881	2132.41	1200.8	568.043	625.609	1450.14	975.665	580.975	455.473	1003.27	536.25	2240.74	1149.77	2712.68	813.265	1810.4	929.481	1146.57	1302.08	1107.48	894.295	2239.34	530.431	366.47	2525.44	2381.88	1157.48	805.191
5.9967	317.044	6.00_272.0724n	32.484	37.7148	39.5541	53.1901	44.7543	33.357	45.9291	47.2115	64.7859	46.3773	49.8479	25.5478	37.0196	56.1817	46.8217	33.8104	42.5641	28.7163	64.3363	25.5321	34.5965	30.8917	29.6506	35.4689	30.8101	42.9419	35.2784	35.8472	35.7075	68.9339
5.96242	673.356	5.96_1300.7329n	125.705	365.368	188.939	586.158	361.914	162.215	184.47	400.2	273.428	153.227	87.6763	299.658	132.842	606.49	344.083	785.015	250.659	535.936	279.28	347.357	384.955	344.97	300.11	640.6	156.727	88.706	737.849	705.117	354.136	224.459
6.111	357.805	6.11_1026.4302n	21.5435	22.6397	10.7905	18.1178	14.5725	12.8696	15.4724	12.0408	50.9001	6.59743		12.779		95.7667	4.64806	986.967	862.428	532.054	1136.4	381.583	426.213	382.975	540.5	472.414	448.646	3.95851	698.473	493.27	584.81	513.468
6.111	541.248	6.11_1058.4992n	5.16907	1.97122	2.72064		6.45999				10.61		25.8737			36.0794		343.591	197.407	97.9377	290.541	55.6183	74.6406	70.6789	134.591	98.9216	70.6513		148.278	101.016	135.394	122.414
6.111	372.481	6.11_1070.4558n	143.767	105.616	86.3765	92.5613	126.447	80.4217	57.7143	108.547	207.198	103.503	107.702	66.2079	119.957	495.527	52.8008	2241.03	1574.27	950.424	2442.66	664.322	746.372	694.375	1070.74	922.323	776.46	96.5355	1207.53	939.584	1003.24	1278.18
6.111	539.245	6.11_1054.4937n	253.476	219.96	155.901	195.175	206.713	175.611	148.164	183.719	381.838	178.827	172.536	132.305	204.888	747.713	114.993	4520.97	3513.04	2030.27	5030.04	1459.23	1669.97	1554.61	2212.16	1854.31	1686.9	200.174	2666.99	1936.31	2339.54	2301.86
6.17957	309.181	6.18_572.3836n	193.329	235.939	261.186	202.749	262.242	122.7	131.032	244.672	212.878	221.875	219.921	153.403	198.683	242.027	265.801	363.588	231.495	214.243	434.422	204.639	171.312	173.404	431.782	151.918	221.874	291.356	194.81	197.662	231.781	299.484
6.231	385.072	6.23_340.1004n	602.966	501.311	326.892	590.989	504.699	204.469	353.897	545.608	774.164	962.449	530.914	173.074	889.285	1228.07	318.466	2395.33	929.055	754.302	1785.72	505.965	353.128	452.752	848.389	716.202	380.7	411.308	765.256	1480.12	892.177	1677.16
6.111	520.271	6.11_994.5629n	1813.37	1532.29	1089.76	1453.13	1648.95	1262.19	1171.09	1262.04	2708.83	1246.61	1127.51	974.571	1410.41	4943.18	943.76	32001.5	26346.2	16183	35503.5	11610.5	13599.8	11948.5	16284.8	14379.2	14091.7	1463.86	20812.8	14779.6	17811.1	16262.1
6.111	480.265	6.11_914.5519n	4.26508	12.8266	6.2142	5.99144	3.69809	0.731858		1.76432	11.3834	0.183459	10.6949	4.59088	3.96463	34.7934	0.188223	390.393	300.5	175.711	387.771	108.621	129.068	120.54	179.196	147.252	154.986	0.154218	245.894	161.593	204.554	173.514
6.111	345.167	6.11_988.5141n	134.842	101.115	79.7135	111.588	131.375	86.6594	79.0535	81.6724	192.449	69.2627	43.1342	67.9377	95.5282	300.626	81.3224	1762.61	1569.99	983.006	1979.33	774.229	845.054	767.113	1006.08	874.907	855.91	61.9654	1256.08	933.883	1102.57	929.133
6.36813	399.197	6.37_1150.6062n	213.252	445.759	162.769	668.45	361.397	193.992	220.007	573.49	356.929	270.657	296.685	254.753	310.068	1285.79	407.461	1773.76	439.638	812.287	750.084	446.455	434.213	470.521	502.532	827.291	246.286	107.537	1077.87	1034.35	552.159	532.329
6.40242	475.275	6.40_1378.8379n	445.73	183.867	213.219	582.56	239.405	172.537	232.917	475.717	455.361	350.574	755.773	213.952	558.934	536.513	207.744	415.261	258.707	205.444	458.997	142.001	201.608	266.634	368.337	284.244	150.989	395.031	228.195	289.716	266.313	339.627
6.111	330.493	6.11_944.4947n	31.8902	3.08534	24.6652	42.6588	11.1698	8.43333		14.2518	48.527	7.09447	38.2918	3.84131	30.2682	66.0894	17.2143	727.377	597.418	378.776	732.053	279.134	288.206	245.888	369.064	287.703	297.076	29.5819	474.885	350.256	406.929	348.168
5.96242	393.184	5.96_740.3897n	265.353	432.463	270.029	648.283	424.919	261.721	272.684	520.955	463.152	389.193	326.269	366.126	343.946	804.171	417.024	967.516	416.336	605.445	566.665	432.465	445.642	429.301	451.391	696.106	252.915	331.128	807.677	777.674	442.065	539.092
1.28243	661.998	1.28_617.0268n	59.5468	40.8055	31.3236	59.3101	51.7737	32.0328	32.5557	113.902	133.296	140.236	80.1933	16.2434	85.0481	107.914	50.7025	170.17	94.6382	67.5447	150.903	35.303	73.5653	54.0023	98.0465	106.899	31.7332	115.391	58.4795	113.776	80.3079	163.394
6.5567	305.046	6.56_241.0300n	361.96	409.142	329.783	396.346	409.343	208.787	332.272	454.415	498.95	622.934	434.083	130.212	720.077	757.25	361.266	1335.49	456.38	417.97	958.699	381.733	198.133	342.753	461.956	394.778	281.554	349.887	458.064	674.638	561.054	908.622
1.28243	660.001	1.28_1296.0052n	74.6569	37.618	54.0256	64.2162	57.6123	55.5403	39.0212	90.1423	76.1805	106.047	70.839	18.8024	85.2149	94.7649	49.048	163.015	104.808	50.7534	142.662	47.0399	60.1088	51.3185	74.7894	88.2277	43.3476	116.122	52.1522	109.613	77.0406	139.056
6.65955	289.051	6.66_225.0355n	181.754	212.947	146.625	239.787	237.017	167.831	185.392	303.522	262.219	353.434	369.661	121.14	425.838	520.005	229.059	633.228	271.975	256.706	582.877	178.091	103.04	178.337	287.713	254.828	167.47	270.029	278.57	318.508	274.693	522.322
1.28243	718.027	1.28_1390.0762n	24.9761	16.7873	17.2903	33.2891	23.3068	8.07077	14.2918	38.6075	53.6934	83.0599	46.2051	3.94125	34.7116	53.3831	26.0928	114.986	48.0287	23.6311	85.3974	24.1922	31.6584	21.4833	52.6138	36.386	15.3616	31.5032	31.6147	45.8033	36.8632	81.5876
6.6767	442.981	6.68_477.9947n	187.192	171.651	188.994	183.99	165.917	134.164	149.305	194.888	167.622	211.933	219.792	130.026	199.224	201.116	201.267	246.1	168.239	150.937	217.999	126.956	131.264	145.904	182.001	183.337	143.28	202	150.058	189.222	162.443	221.677
6.69383	417.097	6.69_372.1254n	1514.69	1635.49	1284.26	1460.55	1583.5	1167.76	1528.56	1743.21	1510.35	1570.93	914.065	647.584	1650.6	1707.17	1726.24	3440.96	1776.03	1778.04	2773.07	1578.57	851.485	1317.4	1555.46	1543.47	1244.14	1327.43	1771.83	2560.78	1995.49	2398.69
6.6767	508.925	6.68_463.9540n	253.248	202.343	233.693	283.222	209.544	160.964	154.496	252.204	261.643	314.382	448.541	206.533	361.848	387.934	237.694	228.347	223.429	161.24	249.076	122.62	147.095	154.425	208.016	235.042	143.126	346.412	156.115	226.381	149.346	295.971
6.72812	419.84	6.73_1212.5353n	389.502	552.252	361.653	488.603	696.395	389.263	460.726	316.653	679.61	1044.2	380.316	302.192	661.187	990.576	421.714	2334.61	1962.7	1229.91	3004.11	1047.21	845.859	1267.36	2154.9	1147.49	1233.93	635.872	1379.4	1396.7	1651.19	1687.05
6.74527	545.266	6.75_1066.5359n	777.432	1390.4	842.502	1239.08	1794.68	1001.22	1242.03	1030.39	2088.15	2831.29	1074.04	751.161	1998.68	2820.39	1041.04	7077.04	4719.45	2997.28	8241.44	2489.64	2480.69	2919.55	4885.54	2603.68	2836.72	1895.96	3183.59	4268.22	4279.27	4712.11
6.74527	376.495	6.75_1082.4990n	180.523	320.854	188.267	286.48	417.242	250.575	288.829	228.241	485.577	653.276	254.918	159.824	459.251	665.546	242.812	1442.25	978.67	648.275	1722.84	520.568	543.714	653.795	1025.62	597.654	611.943	424.227	682.744	911.517	879.609	1022.93
6.71098	440.112	6.71_376.0959n	3329.94	2871.54	2262.52	3026.96	2637.53	1876.65	2501.46	3710.62	3432.01	5035.38	4336.71	1107.98	5868.08	6733.23	2962.94	8511.95	3263.04	2899.48	6516.74	2592.08	1427.65	2216.74	3149.39	3187.37	2002.45	3664.94	2993.98	4727.86	3456.06	6852.55
6.89385	424.512	6.89_1226.5517n	92.7395	153.289	88.7169	163.584	213.866	112.592	122.633	108.899	208.163	317.428	137.478	103.605	195.122	288.949	124.041	757.594	650.461	468.079	990.488	288.605	249.927	374.754	706.888	338.355	356.273	166.56	581.843	541.964	537.824	559.443
6.71098	400.834	6.71_1155.5148n	320.111	523.198	353.661	409.767	664.246	371.264	427.554	300.758	598.716	903.944	293.396	232.425	594.947	739.673	366.384	1805.82	1485.03	876.207	2123.92	837.845	713.86	1029.86	1626.08	865.429	966.426	558.547	923.086	1150.66	1318.57	1267.86
6.71098	400.089	6.71_336.0737n	2348.03	2467.48	1960.07	2207.33	2365.56	1776.79	2303.47	2697.84	2276.38	2631.78	1887.76	1051.84	2906.58	3179.68	2662.05	5573.41	2721.63	2674.3	4305.72	2420.92	1336.14	2045.67	2325.67	2364.02	1876.29	2188.33	2709.14	3845.62	2962.46	3897.08
6.6767	459.062	6.68_414.0907n	436.215	557.311	624.972	545.004	565.453	422.212	409.049	580.505	489.466	474.078	515.757	390.377	513.05	538.208	617.604	642.988	569.178	442.247	609.441	456.702	404.718	425.157	500.248	519.409	452.603	531.121	493.181	530.36	532.282	587.588
7.08242	267.019	7.08_222.0479n	243.755	245.262	270.037	256.152	245.051	199.565	196.219	249.502	269.925	238.988	198.723	187.448	211.444	212.314	266.514	305.335	240.066	199.201	286.208	200.149	197.912	205.245	237.022	234.38	196.178	284.653	220.676	234.788	219.823	294.788
7.08242	369.179	7.08_1060.5526n	335.368	183.477	190.284	227.864	206.524	124.457	142.227	222.294	274.214	308.73	304.504	145.385	317.727	438.005	151.956	1290.29	803.599	475.057	1216	424.96	383.624	406.256	611.257	541.502	434.215	315.012	701.113	570.669	637.925	808.127
7.08242	357.048	7.08_312.0772n	2090.7	1910.77	2052.71	2027.04	1875.65	1508.74	1485.33	2062.25	2214.31	2254.34	2056.3	1471.73	2092.7	2079.27	1962.79	2513.77	1844.19	1582.67	2404.46	1519.19	1512.98	1504.84	1829.49	1864.59	1534.7	2508.45	1660.57	1819.48	1742.97	2529.35
7.08242	246.009	7.08_181.9932n	996.766	841.88	902.17	991.068	812.474	680.338	696.382	1010.59	983.84	1049.73	1180.99	672.929	1078.37	1075.58	858.963	1118.29	901.876	730.211	1050.99	660.376	661.869	715.922	889.412	880.658	666.315	1144.38	766.256	882.664	778.078	1164.56
7.13388	530.871	7.13_1545.6281n	727.179	2117.28	1101.42	3045.28	1021.28	205.838	745.026	1488.84	3094.54	1044.31	2972.79	2014.62	1283.42	1675.7	1907.69	73.2374	1713.13	1613.31	2275.87	951.47	2.29288	1546.75	1478.01	1082.14	1903.95	37.0322	1372.99	34.2142	680.674	159.06
7.13388	776.834	7.13_1529.6713n	264.582	847.43	401.542	1346.07	362.24	51.4991	252.291	638.832	1474.22	516.825	1595.69	742.082	642.216	857.104	798.09	17.0234	687.601	619.985	1030.04	324.404		584.816	545.256	399.761	693.771		524.284	2.06522	226.611	23.6423
7.20245	560.637	7.20_1634.9251n	87.893	240.016	28.6494	521.937	172.989	68.8004	86.4511	340.863	185.341	110.465	106.671	157.147	115.74	921.886	229.435	986.248	137.122	558.044	312.221	211.831	218.307	180.456	204.074	561.586	45.0798	4.83789	736.785	540.556	229.541	227.835
7.08242	125.006	7.08_204.0334n	2026.65	2077.44	2182.07	2010.29	2025.39	1767.44	1708.75	2015.3	2032.97	1933.09	1731.97	1732.26	1813.03	1703.61	2124.46	2115.09	1984.69	1760.81	2075	1743.08	1727.46	1739.58	1839.34	1968.57	1817.67	2141.56	1874.37	1898.78	1830.63	2065.3
7.08242	193.049	7.08_228.0627n	4559.24	4916.43	5270.56	4648.16	4937.08	4223.69	4142.42	4644.88	4652.55	4079.24	3462.34	4095.33	3826.41	3639.38	5143.1	4839.23	4766.34	4283.53	4788.66	4359.28	4242.68	4216.49	4396.78	4620.55	4517.86	4783.03	4484.15	4482.48	4522.99	4476.87
7.3053	159.091	7.31_95.0757n	6.40903	12.8372	9.34862	22.8439	14.1398	13.4328	13.728	12.7269	19.0534	22.8373	17.4844	8.71451	13.7861	22.3324	11.1422	19.1758	13.9679	12.2661	19.0083	4.1566	9.85841	15.4553	0.00087978		6.95907	20.4765	14.0135	10.1001	12.4734	1.56657
7.3053	289.049	7.31_244.0778n	54.4189	58.2119	57.6259	132.691	24.3709	69.7438	56.1057	123.232	95.5265	95.1228	95.5871	60.5121	66.4586	40.3548	89.7812	73.5898	75.6852	37.5795	40.4162	31.5929	45.4248	73.0049	42.5643	107.897	35.6867	59.9837	34.4051	77.1101	64.3906	69.6304
7.32247	143.03	7.32_240.0819n	15.4589	13.9333	8.50848	27.0043	14.9021	9.55506	11.1958	23.4474	23.3605	36.2423	22.8249	3.53398	30.1292	39.6903	22.2444	55.9295	15.7138	13.9825	35.1006	9.52364	5.36812	10.3605	29.9533	19.0727	6.40918	23.0029	20.2898	30.8557	18.5593	35.7926
7.3053	777.255	7.31_732.2841n	0.809647	1.3217	0.245763	9.33886	8.08603	0.000972928		1.83437	12.6805	12.0402	3.02574		0.262959	11.0559		42.1488	7.44624	1.19953	26.8004	0.24015			10.3764		2.99196	0.742338	1.97582	5.23307		16.1188
7.3053	615.105	7.31_570.1336n														6.05635		11.1274	0.0529049		2.66022									0.041157	0.0226377
7.44247	450.567	7.44_1304.7148n	207.734	415.511	157.869	643.668	305.553	172.491	194.371	560.663	346.946	250.452	232.931	231.246	298.014	1016.77	339.131	1924.21	445.068	963.245	745.95	516.987	488.703	489.671	350.471	974.784	247.009	161.636	1310.94	975.679	574.938	536.905
7.3053	531.154	7.31_486.1832n	37.0034	35.8159	20.2551	44.6502	25.044	19.9976	21.5098	37.5184	52.2247	62.1691	35.6774	9.65671	38.1959	72.9311	23.1155	73.201	36.2999	36.1424	72.2022	29.0052	20.6375	31.6122	45.8443	29.933	19.9746	35.6368	41.123	40.7966	32.3822	55.5861
7.3053	285.054	7.31_524.1302n	62.7787	50.2339	35.6983	74.2096	46.1337	30.9416	54.4685	89.6042	82.8831	123.169	95.2081	16.1312	96.7931	155.069	69.0085	180.715	66.4477	65.2216	142.224	31.69	24.4735	36.8699	74.1881	63.9124	29.5137	63.8023	57.042	87.13	64.5113	139.974
7.60818	235.026	7.61_424.0741n	238.594	222.044	162.821	234.725	229.485	123.593	166.656	259.879	321.387	372.629	298.999	118.757	401.67	485.818	202.423	660.484	235.279	206.733	472.515	199.695	150.117	211.467	291.218	236.879	156.246	302.866	232.076	381.072	247.289	498.324
7.60818	375.089	7.61_330.1178n	321.274	365.475	230.065	297.435	403.507	182.64	236.011	352.652	418.378	442.331	251.754	141.976	436.2	578.702	305.179	980.889	359.98	345.255	707.145	387.312	215.811	343.62	399.261	348.556	277.246	332.221	408.267	611.668	445.515	693.294
7.60818	301.12	7.61_336.1339n	4773.01	5315.23	3409.84	4731.22	5500.25	2966.27	3960.46	5218.98	6556.26	7237.1	5392.82	2397.52	7026.46	9024.27	4275.37	14277.6	4761.39	4942.43	10235.9	4913	3000.11	5095.16	6271.54	4909.4	4019.96	5577.74	5504.08	8491.93	5939.98	9940.43
7.08242	188.046	7.08_352.0952n	1523.84	1120.22	1140.26	1343.81	1015.38	766.857	791.001	1493.81	1631.05	2219.12	2718.5	768.678	2319.56	2499.42	1118.03	2015.93	1158.62	831.588	1883.9	821.531	775.964	831.868	1177.96	1149.45	801.427	2088.36	930.19	1164.96	959.808	2267.95
1.29957	161.483	1.30_116.5115n	56.9519	50.3472	41.4719	53.7881	51.3742	20.3275	35.6819	75.94	93.6631	91.7671	104.937	29.4726	79.7696	137.573	40.2297	157.354	93.1507	60.9896	147.332	59.4053	20.1759	75.7833	101.257	100.923	60.9195	82.2837	72.517	102.627	89.9978	130.467
7.69388	318.124	7.69_590.2701n	75.1306	591.236	387.946	57.5367	346.475	187.209	34.4344	52.612	61.6944	124.156	71.1117	102.743	74.8478	73.8271	403.597	114.967	308.19	45.371	148.907	1235.1	738.971	32.2464	52.8917	53.3408	996.509	130.737	66.5685	70.8463	135.987	169.926
7.79675	462.206	7.80_1339.6328n	185.736	246.003	147.785	205.355	244.181	166.645	213.447	213.736	354.635	427.401	229.515	146.317	317.254	442.761	272.169	941.688	760.521	609.235	1282.75	399.255	413.795	458.573	861.653	504.709	509.678	364.329	539.814	542.054	622.501	745.939
7.83103	415.223	7.83_806.4491n	13.9819	8.98071	4.75832		10.4956			44.8342	5.3401	14.9768	25.375	4.21611	26.6237	25.5138	12.1567	42.6752	27.3381	4.28409	37.5829		3.56006		17.7622			318.122		8.63322	7.07494	25.0621
7.79675	427.083	7.80_382.1121n	106.83	126.247	98.3535	137.91	133.812	46.0356	89.0828	90.1074	170.011	230.015	65.3095	41.3086	185.281	291.64	57.5952	670.058	321.938	237.944	644.676	182.291	102.905	206.98	374.708	255.746	173.3	111.998	260.004	319.026	290.656	459.88
7.98532	188.047	7.99_330.1150n	191.622	251.332	112.488	235.704	333.817	107.744	198.719	228.647	316.994	323.018	177.957	67.4706	281.918	428.828	214.235	818.08	206.322	258.803	595.263	279.278	119.121	287.013	449.031	263.51	203.93	196.85	321.055	543.078	356.227	680.713
8.00245	241.203	8.00_436.4282n	23.7186	29.8158	25.2717	28.6342	26.8131	14.4909	16.8443	33.1074	30.3656	60.2262	64.3793	24.4189	62.091	81.5016	42855	43.4098	23.1821	25.6731	45.5599	10.21	64.8073	13.0193	24.5666	16.6718	14.7996	40.7979	69.0412	26.7623	90.961	49.5201
8.00245	357.076	8.00_312.1052n	1262.96	1820.89	943.957	1575.7	2163.22	920.909	1404.46	1594.1	2029.17	2160.89	1311.35	678.246	1949.65	2763.58	1384.6	4609.22	1492.19	1821.44	3324	1817.57	867.01	1778.55	1966.79	1544.74	1368.28	1496.44	2000.69	3164.15	2164.3	3326.18
8.00245	199.554	8.00_353.1303n	175.415	189.867	96.1571	200.551	199.544	86.8256	135.021	209.63	289.273	439.041	290.811	57.2613	410.755	640.826	141.786	760.515	182.556	171.594	471.847	155.026	85.9175	186.714	246.569	170.76	122.808	247.194	207.723	369.674	207.8	581.995
8.19102	698.783	8.19_1373.5700n		75.5301	560.16	274.144	836.213	1253.52	28.5629	68.5492	601.118	1852.89	268.327	1036.58	302.937	1090.14	236.839	26.1198	1370.35	314.095	759.163	116.018	6.22285	253.134	1427.27	1264.9	1048.13	80.5613	498.841	2.8634	432.603	16.1458
8.19102	491.487	8.19_1427.4744n	14.1413	139.992	790.217	408.386	1172.26	1726.62	83.6057	128.06	770.998	2092.27	363.761	1423.18	437.404	1191.06	369.664	10.3035	1639.2	422.007	820.766	192.788	0.328435	360.866	1694.89	1590.73	1403.39	126.123	658.09	12.5834	582.251	14.6438
8.28817	415.164	8.29_370.1927n	2653.65	671.043	1049.7	627.589	684.34	403.943	380.375	668.642	1115.56	1064.5	835.856	380.662	900.425	1872.98	477.386	7496.57	2706.65	595.558	1789.56	476.677	857.262	1947.71	17246.8	554.598	457.948	1384.82	1635.15	909.268	2448.19	1384.53
8.35675	169.049	8.36_314.1006n	242.013	334.586	250.714	226.713	324.242	175.064	193.601	245.964	357.305	384.699	278.784	132.399	396.981	540.964	279.179	910.336	317.806	242.078	628.275	354.778	238.077	212.102	470.626	225.01	310.946	356.339	305.715	432.956	372.25	613.077
8.35675	191.028	8.36_336.0785n	1113.44	911.088	889.291	991.124	915.841	690.025	827.155	1106.34	1345.54	1555.35	1464.67	577.432	1725.28	1825.62	910.317	2148.24	966.369	889.583	1802.26	810.909	605.554	791.765	1044.22	897.623	709.664	1351.39	952.032	1239.87	980.158	1695.78
8.35675	375.088	8.36_330.1171n	452.142	687.806	357.869	664.465	805.713	339.037	516.732	636.433	779.783	858.365	361.113	220.521	745.822	984.273	507.433	1622.79	501.156	678.412	1168.49	604.587	284.335	645.1	709.289	562.379	512.648	585.923	686.238	1131.67	773.356	1229.11
8.37393	440.114	8.37_395.1424n	887.331	562.326	486.214	669.261	526.545	387.593	530.499	843.534	964.59	1414.88	1467.31	248.291	1751.76	2150.01	627.561	2274.22	617.01	564.625	1711.5	490.644	268.038	423.997	653.146	582.21	379.136	1056.03	559.916	990.544	668.718	1825.25
8.40822	483.589	8.41_1403.7809n	190.392	565.964	182.499	861.693	395.319	281.08	283.39	733.388	422.445	293.092	346.187	358.857	324.964	1675.06	534.211	2160.31	468.294	1115.03	709.458	592.693	576.893	550.911	548.148	1217.81	260.073	214.993	1643.06	1255.9	654.347	597.053
8.37393	399.086	8.37_354.1148n	3746.49	3620.21	3018.9	3308.62	3709.14	2812	3807.35	4129.35	4000.04	4390.02	3391.35	1783.35	4862.17	5560.62	4089.55	8548.54	3786.83	3983.26	6824.21	3687.01	2018.57	3020.4	3559.27	3308.71	2904.26	3728.21	4042.87	5594.63	4403.43	6069.74
8.37393	244.02	8.37_442.0620n	325.633	295.015	254.696	290.415	250.156	199.115	247.767	336.367	343.428	378.026	425.395	178.35	428.503	513.6	267.93	510.631	274.766	239.791	423.62	214.887	193.79	247.045	311.315	286.117	190.993	413.604	239.002	338.53	267.923	394.86
8.35675	357.075	8.36_312.1043n	2779.28	3946.13	2153.65	3508.94	4708.53	2059	3053.85	3517.98	4373.74	4622.1	2587.23	1464.5	4267.9	5583.18	3043.39	9068.57	3162.66	3893.86	6331.16	3745.36	1815.89	3849.94	4439.42	3176.64	2939.01	3225.37	4154.6	6403.11	4620.52	6742.11
8.68255	205.543	8.68_387.0895n	1374.71	943.256	891.402	1161.17	883.58	751.228	759.967	1188.57	1770.52	2453.82	2916.34	769.293	2581.52	2835.94	871.528	2084.17	992.093	857.366	1973.92	787.988	740.087	816.818	1095.36	996.648	739.063	2079.81	879.736	1069.66	865.535	2301.06
8.68255	203.025	8.68_382.0541n	908.483	781.458	772.196	869.029	767.093	661.884	695.032	817.411	1109.07	1054.86	1005.28	676.132	1054.65	1070.41	764.289	1080.61	766.534	700.289	1131.16	661.339	668.336	721.798	794.217	776.773	637.977	1108.84	723.164	800.939	714.843	1105.13
8.68255	285.1	8.68_240.1290n	113584	101197	101941	104269	102128	98524.2	99433.6	103219	170754	175653	176819	99467.9	174449	176012	100473	172078	101891	100482	172684	97843.2	98525.5	99285.9	101866	102600	96879	177878	101756	102747	97848.9	173846
8.68255	350.078	8.68_676.1601n	1462.97	1064.2	1068.71	1153.03	1058.29	920.7	987.015	1178.14	2371.1	2844.1	3051.86	970.638	2925.72	2906.88	1042.82	2378.51	1074.64	992.271	2365.23	950.344	954.834	976.405	1061.36	1095.23	943.071	2568.12	1007.84	1092.13	979.977	2620.68
8.68255	410.171	8.68_774.3635n	192.759	143.277	147.692	144.611	133.949	119.285	125.865	163.478	546.054	602.81	698.717	121.626	626.57	694.993	130.906	681.874	136.405	132.373	635.905	131.969	141.273	146.772	203.204	147.424	117.429	614.347	147.115	139.9	147.025	616.076
8.68255	579.222	8.68_534.2509n	338.418	272.867	249.274	291.939	257.875	218.916	245.058	324.581	521.674	565.045	684.353	206.439	550.481	645.263	232.588	648.434	288.083	251.989	593.488	200.069	217.99	259.67	322.303	275.869	217.474	551.59	293.964	297.897	260.773	544.384
8.68255	643.179	8.68_579.1628n	206.219	212.205	183.052	216.816	190.098	126.898	151.073	195.225	396.698	540.931	599.416	132.809	479.435	580.179	178.631	542.751	171.602	151.122	470.335	152.793	105.924	147.952	174.212	200.101	86.7579	424.478	162.411	219.776	140.781	508.246
8.69968	353.089	8.70_660.1991n	741.993	546.479	506.216	586.946	513.146	432.387	468.82	634.961	1030.93	1171.06	1266.97	425.237	1226.76	1414.88	529.077	1200.27	559.332	518.31	1186.38	467.935	425.213	483.048	666.516	555.651	437.854	1091.98	527.756	641.154	545.125	1198.71
8.71683	213.533	8.72_248.5465n	106.044	78.6216	66.8729	83.3274	72.8406	59.6267	71.637	92.9075	204.761	263.369	361.76	51.9706	284.35	371.885	83.6455	317.865	86.5705	82.3902	296.865	81.7101	61.4594	82.1919	127.541	88.082	68.9267	228.503	89.6587	140.069	91.3498	271.395
8.69968	329.114	8.70_634.2311n	891.958	672.087	599.758	674.62	573.631	478.845	507.974	815.466	1054.32	1251.02	1376.55	456.15	1222.75	1482.26	597.046	1369.32	679.398	537.967	1270.14	484.226	481.558	529.088	899.271	681.103	488.817	1186.23	666.585	781.927	635.953	1393.54
8.68255	831.316	8.68_786.3447n	69.8894	26.5038	31.7733	32.0073	31.9842	40.5401	20.0221	51.7235	379.346	549.298	786.851	21.1765	586.77	637.31	35.8236	460.52	42.9837	25.4761	498.609	22.1927	38.3994	26.0829	40.1524	30.2389	23.6401	467.895	32.059	32.7276	16.0562	453.331
8.68255	815.342	8.68_770.3709n	4488.74	3090.53	3231.49	3082.87	3251.42	3305.92	3303.09	3104.23	14559.5	15668.1	16886.7	3311.73	15777.5	16110.3	3235.53	14265	3152.28	3301.29	14464.6	3252.53	3312.93	3213.31	3015.12	3082.4	3337.11	15669.3	3284.93	3042.32	3121.55	14965.9
8.90545	186.041	8.91_326.1027n	887.237	1238.2	646.368	1178.79	1196.68	600.165	893.513	1216.76	1436.35	1738.77	1217.85	480.616	1504.1	2383.51	840.321	2717.67	1111.22	1139.88	1971.38	972.779	533.241	903.063	1444.13	1190.45	699.307	1063.21	1193.5	2404.28	1317.57	2374.96
8.68255	615.199	8.68_570.2281n	5596.05	4282.61	4406.24	4471.77	4489.57	4167.05	4233.3	4534.61	10919.2	12229.3	13287.9	4245.11	12537.2	12696.9	4329.89	11054.9	4328.21	4176.87	11099.9	4151.46	4163.21	4188.82	4282.53	4293.91	4044.14	12064.8	4352.16	4283.71	4105.3	11721.7
9.07117	218.013	9.07_173.0420n	1202.2	1372.21	1036.78	1334.96	1393.61	1053.43	1408.18	1600.97	1526.78	1689.05	1519	741.318	1936.19	1954.88	1549.54	2621.62	1145.26	1317.54	1821.48	1199.83	796.652	1066.15	1222.45	1164.27	946.831	1296.07	1228.64	1842.13	1417.79	1917.95
9.0883	175.003	9.09_304.0283n	210.863	156.349	142.194	173.249	137.682	120.422	141.358	210.366	254.821	335.12	339.879	98.462	335.232	336.028	148.374	328.097	151.601	125.263	244.641	102.636	91.9718	103.5	139.879	159.304	91.8964	235.379	134.996	184.095	188.292	323.383
8.68255	613.205	8.68_1180.4325n	167.11	114.629	121.022	148.745	117.167	103.628	115.331	156.736	397.586	476.832	554.025	104.55	489.704	514.206	123.783	444.156	128.318	120.793	440.88	102.801	103.39	109.728	132.112	129.155	102.867	478.942	118.572	143.748	121.039	479.393
8.68255	595.192	8.68_550.2204n	180.497	118.837	122.13	150.247	125.601	123.213	117.771	160.208	406.651	449.499	534.798	91.157	440.628	535.786	120.008	514.213	145.404	138.487	497.315	128.025	120.324	129.373	157.323	132.869	112.557	455.679	129.505	142.704	128.082	488.575
8.68255	563.21	8.68_1080.4423n	150.465	113.939	106.593	126.681	103.78	79.0513	81.6596	157.094	400.168	476.731	451.642	82.268	422.527	467.16	118.514	494.767	132.348	84.2917	462.34	86.7974	102.41	106.029	128.076	135.953	88.8538	446.736	119.196	136.506	97.1981	455.665
8.68255	547.221	8.68_582.2350n	903.332	688.835	630.682	716.47	694.616	603.217	626.629	752.333	2163.07	2661.94	3539.97	586.15	2761.38	3108.31	688.643	2470.8	799.852	609.537	2447.66	613.309	643.21	642.913	810.361	732.412	578.126	2504.43	714.849	795.797	708.704	2533.66
8.68255	546.215	8.68_581.2291n	433.873	334.303	330.475	376.131	332.576	293.887	306.123	363.769	960.263	1095.64	1213.79	308.344	1093.64	1164.39	342.531	1113.52	382.131	328.713	1057.5	298.176	317.477	318.937	406.616	352.255	275.854	1045.45	350.712	377.96	333.903	1079.72
8.68255	531.247	8.68_486.2754n	60850.1	49183.7	50361.9	48300.8	51766.2	51305	51521	48283.8	138001	145103	153272	51574.2	144401	148426	50134.4	137960	49583.1	51070.4	138893	51064.3	52085.8	50723.5	48026.3	49315.3	51339.9	147757	51904.5	48871.8	48890.5	141890
9.51692	371.092	9.52_326.1208n	1025.07	1089.89	634.989	950.832	905.879	605.055	836.79	1124.79	1188.6	1270.3	737.85	406.644	1325.76	1562.99	860.171	1711.88	722.087	838.297	1333.93	736.387	409.242	749.145	867.064	775.743	587.105	897.443	785.453	1479.59	897.382	1391.99
9.51692	353.081	9.52_308.1098n	3287.58	4145.58	2278.7	3201.15	3883.18	2223.49	3154.96	3871.86	4126.99	5009.31	2458.5	1337.84	4926.15	5878.62	3079.82	6321.92	2378.94	3236.58	4692.45	3027.42	1439.93	2830.78	2875.16	2654.77	2183.36	3014.45	3011.01	5906.09	3350.31	5377.63
8.68255	431.158	8.68_386.1867n	5958.82	4636.75	4642.92	4787.53	4718.75	4499.74	4527.12	4751.18	11991	12640.9	13034	4588.11	12475.2	12783.1	4572.89	12141.2	4682.55	4578.88	12253.2	4427.15	4548.15	4511.7	4679.66	4663.18	4428.19	12871.2	4672.89	4698.7	4346.87	12284.4
8.68255	339.14	8.68_294.1690n	1640.43	1343.58	1378.11	1488.61	1390.51	1202.87	1227.97	1548.74	2189.07	2275.38	2451.92	1234.56	2249.59	2416.93	1304.77	2362.73	1412.11	1288.72	2412.57	1171.84	1183.46	1258.87	1568.86	1421.77	1115.61	2362.69	1320.24	1450.44	1267.7	2315.26
8.68255	277.104	8.68_530.2122n	883.517	582.824	616.731	731.871	616.252	479.323	520.246	786.218	1253.28	1443.57	1479.81	519.451	1370.91	1505.43	583.984	1425.11	749.29	567.002	1424.48	518.287	515.153	575.447	714.135	679.457	485.617	1356.62	624.292	719.326	593.626	1433.5
9.83693	335.949	9.84_625.9193n	724.673	539.971	558.076	643.375	527.98	435.986	384.076	663.517	694.993	832.65	932.66	431.693	808.247	869.901	514.202	685.858	511.609	421.941	696.919	393.662	466.077	410.257	404.315	528.593	398.129	1051.93	471.803	520.43	480.535	818.788
9.88842	383.189	9.89_338.2178n	1280.63	723.474	882.93	726.515	467.903	430.017	456.232	864.742	1324.88	1065.66	1302.36	496.36	1199.37	1289.03	558.985	974.53	798.927	466.805	1055.83	394.935	516.8	438.284	4899.42	608.076	414.348	1181.52	511.702	683.787	738.497	1169.7
8.68255	271.141	8.68_306.1553n	5278.71	3905.58	3859.77	4400.74	3782.94	3299.37	3421.89	4612.79	6671.14	7033.19	7534.07	3342.52	7162.85	7749.72	3784.95	7416.09	4048.55	3574.77	7132.64	3271.82	3297.81	3523.48	4529.04	4184.56	3110.39	7074.1	3673.57	4297.43	3690.18	7183.66
9.99127	523.18	9.99_459.1638n	1111.93	100.983	7.50513	52.112	175.622	333.623	1188.47	1704.73	878.441	253.047	761.859	45.8007	1116.35	823.454	1656.88	854.496	195.21	342.226	414.228	46.9152	2.17458	13.9621	3305.29	877.854	331.876	163.062	10.4735	61.9589	93.8156	1819.08
8.68255	134.048	8.68_244.0999n	2151.04	1901.99	1919.68	1979.6	1858.8	1715.02	1798.05	2010.59	2737.21	2759.34	2738.49	1735.48	2706.07	2825.37	1841.13	2803.46	1887.06	1795.39	2826.51	1720.54	1719.11	1787.98	1975.16	1932.86	1697.44	2807.53	1842.78	1947.26	1812.25	2750.31
10.0598	353.081	10.06_308.1102n	3880.28	4399.66	2991.8	4354.23	4352.88	2927.61	4392.51	5227.01	5281.99	5399.59	3547.9	1687.1	5883	8524.65	4185.2	10656.6	3531.35	4544.86	7223.04	3668.7	2152.37	3535.42	3807.97	3536.16	2788.52	3420.22	3972	7323.11	4865.33	7512.36
10.077	186.048	10.08_326.1183n	925.798	961.787	631.974	1033.18	897.784	660.799	927.364	1137.35	1204.1	1170.15	756.656	386.163	1308.77	1746.86	910.061	2311.11	795.792	988.132	1636.77	745.834	494.938	793.676	819.8	786.464	611.25	835.445	858.699	1568.9	1031.65	1650.6
10.077	483.042	10.08_438.0713n	296.525	268.446	127.586	286.565	220.838	114.004	212.033	406.792	458.478	563.711	408.373	28.7907	683.52	977.604	234.945	926.864	178.521	205.515	585.578	167.071	58.8546	143.05	220.624	184.837	101.562	270.931	189.052	484.739	255.513	719.805
8.35675	170.035	8.36_294.0920n	762.069	1114.19	685.314	936.062	1282.61	635.902	917.013	991.578	1147.31	1171.25	713.413	461.589	1114.9	1414.07	930.062	2261.99	927.489	1108.52	1664.3	1082.26	558.169	1051.32	1088.85	932.382	873.669	872.246	1178.88	1708.27	1293.12	1678.14
8.28817	373.121	8.29_408.1346n	501.587	173.115	231.913	164.235	183.171	103.269	106.9	166.978	314.517	364.486	272.52	116.315	249.344	489.877	120.16	1183.5	465.216	171.514	538.87	143.169	193.553	327.83	1894.46	174.686	126.179	335.197	318.086	263.663	414.58	495.055
8.28817	176.522	8.29_307.0664n	1556.83	904.751	875.751	1016.65	835.417	636.406	652.733	1121.58	1447.65	1642.75	1646.48	592.28	1676.25	1962.96	764.376	2330.84	1129.66	801.027	1634.25	657.866	713.575	882.563	1954.06	881.455	619.868	1551.01	904.331	1037.29	1051.09	1733.62
10.42	843.993	10.42_1663.9897n	360.761	289.774	333.957	258.081	289.17	250.004	207.4	357.017	398.644	509.538	447.606	229.074	462.204	473.022	274.644	457.491	322.197	267.154	484.319	190.079	235.316	268.072	330.408	281.891	215.318	593.936	309.154	303.06	307.178	468.335
8.00245	170.035	8.00_294.0924n	720.768	1040.66	586.999	903.467	1168.21	574.861	796.869	902.389	1080.8	1143.75	790.716	421.37	1058.8	1347.48	835.66	2117.9	864.949	1021.68	1593.37	979.452	507.435	1001.99	1032.19	863.185	768.023	800.324	1064.45	1598.64	1173.52	1611.53
1.28243	715.01	1.28_1384.0421n	37.0626	26.9802	30.7406	28.9064	35.4365	19.2074	4.42093	18.7697	57.1699	83.5128	15.9164	13.1374	37.2939	62.6841	27.0625	156.508	57.6677	37.7359	124.26	47.6045	25.2956	32.7804	63.1425	48.3263	20.3116	54.05	55.4482	81.3325	58.9857	109.05
1.29957	219.017	1.30_174.0461n	2149.79	667.139	1210.42	1029.15	1050.31	1289.88	1484.27	3359.37	2741.55	1720.13	1866.82	998.683	1509.17	3258.32	1499.56	1508.79	1201.34	865.345	1242.94	1084.25	1963.9	1418.04	877.955	1699.45	732.601	3057.04	1094.69	2060.67	784.099	1379.03
1.29957	358.985	1.30_693.9725n	335.257	196.112	213.084	248.858	198.914	223.065	213.579	378.868	367.827	376.992	409.122	169.255	341.565	473.063	263.55	449.39	268.474	217.9	395.795	180.008	207.377	219.55	260.069	314.528	166.973	375.959	210.438	308.514	228.201	341.446
1.29957	322.965	1.30_277.9938n	904.577	614.418	691.385	796.062	683.476	641.826	605.034	930.336	1085.89	1030.02	843.949	496.522	905.661	940.957	684.604	1101.75	650.46	608.184	831.187	508.6	607.294	550.447	620.623	814.32	457.965	1195.78	565.267	939.714	638.698	878.624
1.29957	408.989	1.30_793.9813n	425.373	292.587	341.348	342.823	303.045	252.714	278.055	493.831	599.119	669.199	483.831	230.335	547.12	660.969	345.83	797.235	392.553	325.237	618.486	252.812	253.707	249.171	339.022	415.822	220.254	511.094	240.973	351.709	334.049	577.818
10.6885	203.023	10.69_158.0523n	1478.43	1328.39	1366.2	1516.77	1262.24	1110.39	1147.69	1464.57	1113.54	1154.6	1000.58	1145.3	1023.97	1052.42	1265.78	1131.44	1352.54	1172.83	1105.52	1068.37	1084.84	1154.38	1378.43	1362.27	1029.07	1109.38	1217.77	1379.05	1197.66	1077.51
10.6885	264.006	10.69_482.0332n	3153.68	2563.39	2549.44	3077.94	2448.97	2041.61	2200.98	2983.23	2429.11	2801.3	2987.32	2212.02	2827.19	2891.42	2416.02	2423.68	2509.74	2280.67	2378.83	2086.43	2018.32	2194.4	2676.9	2700.64	1946.41	2633.88	2333.9	2747.2	2370.49	2677.65
10.6885	317.09	10.69_272.1192n	2480.59	2026.14	2071.11	2403.21	1882.99	1576.47	1705.73	2429.13	1802.14	1991.6	1990.12	1641.04	1996.76	2511.69	1929.54	1842.09	2403.73	1718.13	1822.01	1583.41	1563.2	1683.67	2207.64	2155.41	1464.54	1823.01	1768.46	2170.59	1776.27	1885.44
10.6885	397.049	10.69_748.1200n	489.495	352.209	301.987	489.834	280.6	271.812	250.236	440.143	252.929	403.027	391.715	257.974	318.41	487.581	312.945	294.558	391.289	295.945	250.718	245.359	211.995	221.955	350.836	372.11	215.733	295.666	320.064	433.188	305.985	350.521
10.6885	587.236	10.69_542.2653n	150884	147477	145122	178941	140677	118329	125731	180052	47589.9	52970.3	56289.2	123046	52237.5	54359.1	140980	47952.2	152205	130975	47851.3	114221	117609	126731	163052	156509	111025	51213.7	134590	160480	134681	50411.1
10.6885	899.328	10.69_854.3571n	11007.3	10601.2	10254.2	13776	9913.23	7661.85	8268.23	14238.2	2258.07	2846.49	2671.36	7804.17	2801.95	2802.69	10204.6	2283.23	10986.9	8734.66	2474.2	7000.85	7368.81	8195.65	12290.4	11773	7034.67	2261.16	8932.07	11822.1	9237.7	2426.12
10.7057	359.103	10.71_314.1319n	1627.61	1001.38	943.751	1513.43	852.751	722.089	751.063	1571.69	1201.56	1896.54	2312.91	721.623	2003.15	2241.83	907.095	1415.58	1065.58	795.639	1324.58	664.528	684.721	783.03	1260.69	1144.88	630.56	1508.44	803.988	1258.27	857.382	1707.59
10.7057	273.011	10.71_522.0257n	1359.61	1219.13	1188.43	1477.54	1155.56	939.662	954.486	1427.83	1297.38	1443.8	1429.06	986.147	1474.98	1442.63	1121.86	1281.38	1183.24	1017.63	1280.07	940.64	902.601	970.291	1159.24	1196.29	830.46	1422.16	1037.52	1224.27	1047.18	1416.55
10.6885	715.195	10.69_651.1794n	258.165	227.869	238.7	265.223	199.669	162.156	181.446	290.838	128.508	161.409	183.301	149.407	139.463	172.806	224.091	168.843	222.364	194.296	120.68	153.862	164.437	175.602	226.795	234.919	153.957	164.61	193.682	243.322	184.576	155.152
10.6885	671.189	10.69_626.2178n	12760.8	11252.5	11099.6	14208.4	10662.9	8711.27	9315.97	14457.1	4454.82	5314.55	5787.59	9072.34	5369.64	5612.74	10601.2	4594.47	11484	9791.19	4560.9	8484.97	8647.84	9414.96	12502.1	12051.9	8082.76	4937.78	9982.04	12436.3	10185.5	4957.73
10.6885	497.102	10.69_452.1305n	1904.72	1598.25	1529.83	1952.62	1465.1	1214.05	1288.78	2028.02	1196.16	1412.91	1399.6	1219.85	1357.36	1414.09	1480.5	1249.11	1586.63	1358.85	1233.6	1157.14	1195.22	1315.26	1745.89	1701.95	1125.37	1316.26	1382.88	1721.67	1416.21	1316.91
10.9629	213.053	10.96_402.1086n	1769.67	1410.15	1489.42	1527.32	1352.21	1103.38	1112.25	1617.63	2101.83	2192.23	2666.33	1045.68	2243.55	2654.33	1391.04	2070.11	1539.85	1175.15	1957.09	1101.04	1190.21	1194.14	1844.48	1485.16	1054.48	2054.18	1217.63	1578.28	1310.2	2073.67
10.9629	310.016	10.96_596.0357n	370.995	265.139	296.749	337.116	265.718	207.219	190.456	310.197	354.85	405.74	477.172	191.71	416.671	419.154	282.852	379.065	281.925	213.008	395.834	183.759	209.958	194.512	200.716	301.64	182.207	419.834	223.963	265.049	215.131	434.253
10.9629	380.114	10.96_714.2499n	974	865.637	892.85	1032.19	890.774	608.183	618.863	1043.91	947.109	988.985	986.604	556.408	953.597	1140.27	805.737	1119.82	850.287	717.175	963.903	645.457	592.097	694.56	902.42	904.581	573.064	918.11	728.291	995.828	818.112	1047.34
10.98	469.109	10.98_424.1376n	17208.1	16274.4	17435.6	16276.3	16457.7	13372.3	13048.6	16843.9	19399.1	19787.5	19276	12980.2	18671.8	19011.4	17048.7	21219.5	16206.7	13811.2	20700.9	13875.8	13728.8	13443	15092.5	15653.3	14059.6	21728.6	14712.1	15313	15140.5	20589.7
10.98	887.173	10.98_842.2019n	2094.16	2086	2397.59	2189.88	2141.1	1470.59	1466.83	2260.38	2383.46	2613.57	2839.02	1467.99	2555.01	2575.29	2332.88	2837.7	1988.54	1571.94	2630.65	1619.49	1547.93	1510.81	1794.33	1997.36	1581.75	2846.71	1679.27	1949.36	1826.82	2879.8
10.9972	241.54	11.00_437.1015n	7767.54	6481.35	6638.22	7495.4	6082.05	4808.11	4889.43	7830.87	8884.1	10728.9	12069.4	4685.95	10613.3	11245.6	6580.93	10053.8	6513.29	5199.06	9460.63	4999.35	4916.19	4972.91	5801.06	6482.03	4897.94	10613.9	5443.03	6470.94	5593.36	10750.5
10.9972	589.019	11.00_544.0477n	435.29	272.265	303.548	358.913	291.595	187.416	223.645	318.654	414.411	480.239	489.301	199.627	523.638	480.219	300.303	478.749	250.321	204.842	439.786	220.157	215.907	213.922	261.365	250.779	165.424	540.631	215.303	268.993	236.988	520.807
11.0314	438.049	11.03_374.0329n	7275.74	6266.08	6381.12	7115.97	6027.18	5006.44	5045.09	7370.1	8113.69	8632.22	9313.22	4652.14	8464.31	8966.86	6621.58	8953.19	6402.53	5489.45	8288.28	5102.24	5189.47	5186.74	5550.75	6469.35	5159.23	8818.18	5527.78	6571.9	5648.23	9069.59
11.0143	457.043	11.01_492.0572n	849.138	674.568	695.221	842.099	637.329	543.11	566.924	819.459	1028.48	1101.25	1301.96	511.557	1045.48	1110.04	713.187	1043.5	686.594	564.113	1016.97	554.183	524.601	532.95	659.554	711.179	501.677	1061.71	607.058	732.254	616.386	1035.5
10.9972	459.058	11.00_414.0870n	5730.52	5583.09	5796.64	5856.28	5500	4514.1	4520.45	5811.48	6184.71	5781.25	5301.18	4428.17	5484.17	5344.58	5702.81	6363.21	5485.95	4753.97	6316.38	4683.99	4636.76	4576.96	4895.34	5404.97	4570.23	6355.32	4878.18	5413.07	4972.36	6136.91
10.98	843.147	10.98_798.1757n	1353.71	1284.3	1472.9	1325.2	1311.32	908.101	863.151	1378.58	1667.39	1710.64	1655.78	856.179	1616.57	1644.69	1474.75	1989.99	1214.58	987.363	1842.94	1014.61	1024.89	935.975	992.427	1214.04	1052.55	2037.79	1067.19	1195.07	1126.35	1984.18
10.98	473.077	10.98_508.0913n	626.805	593.294	566.884	647.512	539.239	428.074	417.119	596.71	722.038	806.911	800.348	387.721	770.295	818.789	573.689	785.868	555.315	465.201	789.883	409.359	432.791	409.112	546.625	558.375	425.221	821.585	472.638	570.848	487.126	790.536
10.98	206.027	10.98_366.0761n	576.033	546.894	597.93	557.825	569.673	454.056	428.742	588.787	698.517	648.445	615.776	428.215	624.203	662.256	532.275	684.902	535.337	452.682	680.13	491.078	434.16	424.008	526.742	526.761	417.392	647.464	463.761	549.254	497.652	660.3
10.9629	308.019	10.96_570.0587n	3178.37	2911.38	3074.3	3111.6	2921.65	2344.39	2352.39	3076.9	3332.13	3681.5	3508.67	2331.28	3549.61	3287.95	2957.86	3733.64	2851.33	2460.14	3671.99	2413.48	2398.84	2370.66	2399.72	2789.31	2390.57	3936.43	2589.57	2788.63	2639.99	3787.9
10.6885	462.146	10.69_878.3136n	136.765	156.473	163.778	191.406	129.344	81.361	100.697	181.521	12.2085	18.6172	32.9872	79.2486	27.4402	47.2836	144.419	55.7986	152.865	117.226	41.0711	61.7966	81.6494	107.651	202.537	174.49	73.442	22.0021	98.3286	188.002	119.317	33.9106
10.6885	378.072	10.69_710.1665n	3812.82	3165.67	3108.87	3916.38	3028.37	2458.37	2644.33	3960.94	1502.22	1758.27	1902.06	2551.05	1793.83	1874.82	3015.78	1558.15	3272.95	2759.13	1501.64	2358.24	2451.04	2644.83	3435.16	3376.06	2306.6	1650.55	2833.23	3472.02	2766.56	1656.68
11.3343	238.131	11.33_452.2655n	424.011	286.249	291.679	347.613	272.081	236.34	240.952	336.13	446.508	451.037	389.653	242.048	415.319	479.071	273.746	440.672	334.991	268.108	356.101	246.213	227.433	253.704	71762.3	298.734	228.316	437.498	271.862	316.79	277.49	412.383
10.6885	370.072	10.69_405.0862n	1579.66	1306.27	1115.03	1389.87	1110.62	1066.87	999.446	1771.13	1615.08	2075.41	1610	865.258	1816.59	2166.76	1444.01	1809.86	1571.23	1087.46	1776.19	825.266	774.118	955.183	1681.69	1514.9	1040.77	1550.41	957.579	1421.77	1193.93	1776.49
11.3515	587.342	11.35_542.3705n	29.6824	28.0282	19.7863	20.0008	19.2291	9.98707	13.021	21.4938	44.4653	48.7482	42.0494	11.7787	35.6486	60.8476	12.0715	62.9949	18.7906	21.9001	42.9968	26.425	13.66	23.545	3364.53	23.0881	23.0461	41.5911	24.6727	28.9782	32.6081	37.2651
11.403	226.05	11.40_406.1212n	16016.8	13822.2	13792.3	16057.6	13213.7	11686.7	12237.9	16189.9	16348.9	17315.3	18544.3	11978.6	17444	18094.8	13349.2	16621.5	14424.1	12749.9	16501.2	11604.4	11738.3	12483.1	14637.9	14481.9	11313.8	17102.5	12968.8	14745.8	12784.9	17129.9
11.403	357.19	11.40_392.2034n	25412.1	22439.6	22337.6	25158.8	21779.8	18592.8	19177.6	24993.7	24708.7	27705.8	28632.1	18878.6	29505.7	29265.6	21844.7	24729.2	22614.8	20087.9	24274.1	18207.6	18272.6	19372.1	22591.3	23002.7	18398.4	25788.1	20248.7	23206.4	21021.4	27095
11.403	415.153	11.40_806.3087n	5436.79	4843.49	4777.51	5546.5	4554.56	4035.81	4148.53	5511.65	5749.44	6352.21	6769.2	4119.8	6347.03	6554.45	4624.05	5967.36	4988.28	4295.15	5858.13	3894.96	3979.21	4247.45	5868.57	5002.78	3821.47	6347.67	4458.91	5096.87	4392.48	6218.38
11.403	597.156	11.40_552.1846n	393.138	282.326	298.243	353.499	238.263	212.162	240.815	337.872	445.87	517.678	665.631	243.23	496.975	575.543	232.501	432.147	303.278	232.261	425.226	229.518	229.328	238.969	318.588	266.951	201.783	478.515	248.522	308.489	250.345	468.588
11.403	813.338	11.40_749.3225n	334.363	281.684	251.455	314.875	233.616	186.418	192.279	318.988	363.309	387.795	499.851	200.236	422.932	448.391	212.099	475.502	297.803	234.026	411.685	187.91	181.503	214.304	404.842	266.061	181.051	429.446	226.473	291.802	271.752	416.309
11.403	787.342	11.40_742.3713n	54632.7	50246.3	50815.1	57391	50123.1	44839.5	46183.2	57139.6	54883.8	58319.3	62267.3	45688.9	58294.3	59721.6	49801.4	54834.6	52191.1	47439.4	55428.1	43774.7	44086.9	46281.8	52743.9	52303	43345.1	58316.9	48900.6	52708.9	47263.3	57153.6
11.4201	759.384	11.42_714.4124n	10118	8924.95	8983.7	10101.9	8766.94	7903.47	8031.41	10056.5	16860.3	18187.3	16524	7906.47	17630.8	17432.4	8646.58	17371	9271.1	8390.1	17290.2	7698.02	7781.17	8077.17	9488.6	9237.58	7597.97	18513.5	8720.39	9242.58	8310.44	17911.7
11.4373	237.512	11.44_429.0465n	34.7483	43.1162	52.6575	34.6547	30.9669	30.2077	30.6806	40.3012	47.3848	16.4383	32.9139	27.0382	19.5936	13.299	39.6235	18.4078	42.5502	41.8443	43.8444	33.1828	36.2206	35.2883	22.8405	48.8374	35.6211	10.6721	34.2021	46.1336	54.2638	25.7591
11.4373	215.085	11.44_384.1915n	6733.17	4311.65	4344.65	5032.66	4127.88	3633.18	3769.58	5159.94	6947.12	7086.66	7235.86	3676.49	7244.61	7455.98	4147.95	6858	4486.57	3964.55	6853.88	3594.41	3620.25	3790.36	4984.09	4503.82	3464.63	7335.73	4071.14	4565.77	3897.08	7113.12
11.4373	193.097	11.44_340.2155n	18028.7	14464.2	14391.7	16229.2	13911.4	13038.6	13317.8	16242.6	28232.5	29757.1	31665.8	13102.2	29652.8	30658.4	13929.3	28458.2	14803.2	13726.1	28807.1	12855.2	13024	13339.8	15791.4	14912	12683.3	29585.2	14040.7	15199.8	13461.6	29420.2
11.4373	455.041	11.44_490.0553n	0.272512	7.46822	7.85717	13.9075	11.7422	16.0784	8.26119	8.87239	11.7449	4.38338	6.95121	4.1767	5.69248	3.27696	6.08925	4.79581	6.18767	7.99238	8.70433	0.213956	6.06852	13.8831	6.21074	6.4522	6.17293	13.6169	5.83012	0.981774	6.37103	1.72809
11.4201	401.163	11.42_778.3305n	251.098	190.651	145.3	243.971	109.612	156.69	170.11	269.038	479.2	502.796	884.148	102.574	632.001	683.54	188.468	453.907	216.333	204.069	540.577	111.303	166.797	154.537	219.937	181.679	128.601	472.857	181.588	204.628	193.263	523.024
11.403	687.291	11.40_642.3202n	3230.87	2773.84	2732.2	3452.88	2582.01	2104.07	2158.83	3430.75	2886.77	3053.41	3488.6	2177.43	3002.95	3360.66	2519.2	2858.54	2912.52	2329.56	2789.12	2051.31	2047.71	2339.76	3839.93	2944.57	2005.51	2987.09	2470.39	2971.74	2422.68	2994.04
11.403	497.099	11.40_452.1280n	20009.8	17027.1	17075.3	19964.5	16442.3	14623.5	15020	19981.4	20653.5	22878.1	24682.7	14893	23580.7	23948.1	16575.4	20811.3	17516.5	15571.8	20752.9	14144.6	14231	15276.8	18445	17736.2	13757.8	22027.3	15966.6	18031.8	15757.5	22170.3
11.403	331.069	11.40_286.0980n	26974.5	25847.8	25784.4	28506.1	24865.6	23031.6	23702	28076	26374.9	26183.8	26854	23253.8	25733.3	26332.2	24952.5	25903.3	26410.4	24445	26047.8	22451.7	22440	23886.2	26200.3	26627.5	22029.4	26975.9	24926.7	26838.5	23997.3	26246.8
11.403	291.03	11.40_536.0807n	4306.02	3661.97	3647.42	4042.48	3397.97	3056.95	3169.55	4046.62	4292.93	4256.11	4451.61	3106.06	4550.1	4687.32	3408.78	4029.01	3616.78	3191.26	4028	2970.78	2952.87	3184.58	3506.81	3674.06	2891.81	4359.06	3325.32	3794.1	3368.64	4293.97
11.403	207.077	11.40_390.1566n	53273.7	46939	46710.5	54122.4	44684.4	40808.5	42149.6	54279.4	52974.5	56154.9	60174.3	41496.9	55919	58230.5	45304.4	53271.8	48526.1	43853.7	53392	39808.1	40021.7	42590.4	50130.4	49126.1	39020.8	55235.2	44816.5	49559.4	42697.9	54852.1
10.6885	329.072	10.69_265.0565n	1324.9	852.961	748.278	1137.24	807.78	625.846	681.006	1237.12	1244.28	1746.68	2596.52	642.899	1725.19	2133.51	860.388	1412.41	951.386	735.883	1272.34	568.889	602.808	727.89	1106.47	917.918	598.686	1436.06	772.792	1022.73	841.691	1545.68
11.7116	499.257	11.71_454.2854n	4719.63	1399.27	1384.2	1703.72	1339.34	1310.96	1315.76	4245.51	6816.96	2161.89	2453.82	1126.33	2601.12	10743.7	1690.53	2698.78	1416.04	1322.01	2101.29	1107.9	1352.65	1195.71	1582.63	1487.62	1017.74	2061.77	1382.99	1607.23	1704.54	2196.88
11.7973	331.071	11.80_286.0994n	5944.34	4725.29	4639.96	5667.84	4339.23	3639.24	3916.27	5611.24	6015.52	6721.59	7301.64	3716.16	7023.49	7040.99	4486.23	6153.93	4876.3	4053	6397.9	3565.47	3765.48	4089.53	5178.2	4981.75	3555.47	6117.09	4250.69	5089.71	4305.46	6674.16
10.6885	315.1	10.69_606.2038n	5076.61	4449.27	4355.33	5300.05	4280.33	3516.72	3667.14	5413.27	3075.28	3554.1	3523.95	3543.63	3390.02	3628.9	4186.49	3401.4	4623.44	3947.68	3295	3427.26	3427.92	3757.24	5077.92	4770.11	3209.77	3250.71	4027.67	4880.51	4084.81	3246.31
10.6885	230.097	10.69_414.2148n	4211.33	4214.02	4218.88	4863.96	4037.13	3427.84	3652.96	4821.1	1864.81	2025	2016.79	3503.05	1943.88	2125	4075.26	1941.05	4414.18	3720.36	1899.95	3330.06	3386.36	3629.64	4631.92	4479.68	3170.35	1988.49	3876.31	4581.93	3881.31	1963.27
1.29957	452.002	1.30_880.0083n	203.548	130.755	153.54	170.335	178.856	132.369	123.131	258.74	238.462	304.743	185.931	108.544	212.901	299.955	164.599	364.598	257.172	166.919	296.622	162.77	156.695	152.66	250.363	234.708	127.392	259.191	193.387	243.941	202.741	314.48
1.29957	407.978	1.30_791.9591n	307.18	185.069	206.785	240.87	225.73	213.294	209.246	397.388	384.205	346.799	378.533	166.408	319.308	418.987	225.166	385.761	267.279	193.347	317.462	169.926	209.947	207.53	273.883	272.031	157.901	392.892	199.791	300.584	210.659	328.516
12.1689	136.506	12.17_227.0335n	106.044	13.0123	2.16332	9.67401	33.245	23.5507	11.3561	9.31886	23.9045	21.018	30.6866	2.04916	19.4493	46.988	2.99596	30.9628	22.1195	1.13452	31.8898	0.015197	8.46948	1.94862	98.3824	5.48291	1090.42	20.5056	5.71402	38.0122	13.1953	80.0418
12.1689	989.36	12.17_944.3886n	0.24936	0.382004	0.166837	0.346189	0.248957	0.440426	0.62253	3.30514	0.462845	0.436882	9.26745	0.183197	10.6179	2.61804	31.009	4.29466	0.0592247	0.0455533	0.133365	0.946557	0.360836		1.65449	0.20276	2985.04	6.63863	0.283066	2.10214	0.00572709	9.07713
12.2031	614.182	12.20_649.1955n	1406.53	2553.16	1188.85	1504.41	765.449	706.614	739.968	1063.8	814.395	1435.36	4860.61	1001.47	2508.62	1579.66	12624.6	640.441	309.213	312.095	991.373	284.414	131.739	269.305	614.78	546.428	283.275	3309.76	1469.81	438.784	256.532	839.947
12.1689	951.412	12.17_906.4407n	19.9784	23.9644	29.8591	6.72854	16.5348	9.96968	3.17216	19.8979	50.4371	48.6291	56.8715	4.83624	43.4566	37.4308	20.7705	55.2386	16.6241	15.9603	18.7812	11.1655	8.82527	18.4218	16.8334	12.7413	7806.6	48.0703	7.32887	25.8353	15.4637	46.5514
12.1689	343.11	12.17_640.2410n	476.556	433.837	85.1117	85.6716	358.237	201.003	142.804	276.251	315.178	414.812	222.112	161.333	362.295	266.972	240.916	111.019	94.6145	105.934	219.597	136.316	53.3033	119.64	191.007	172.617	3309.9	975.769	110.464	179.081	95.5899	298.714
1.28243	649.996	1.28_1275.9965n	46.5286	33.6899	42.3165	46.4825	34.0219	19.5628	16.3874	61.1626	71.5503	84.3842	57.278	8.97266	57.5248	101.78	42.9187	133.557	63.7261	44.1433	101.857	33.8924	51.9291	38.7187	73.205	68.8811	21.3446	74.6782	41.2537	77.2547	59.0868	93.951
1.28243	632.02	1.28_587.0484n	123.588	76.0948	96.7263	96.319	113.757	67.2437	54.1154	107.995	122.239	198.341	107.44	55.2353	98.9523	179.274	77.515	204.583	128.644	84.3703	186.038	74.4359	61.9766	73.0718	137.081	108.032	59.0219	145.361	80.0353	123.751	97.9822	222.597
1.28243	525.995	1.28_561.0089n	53.9205	38.2453	52.5525	54.9845	51.3501	39.7055	35.9177	56.5529	60.0353	97.8177	56.0231	33.4475	58.3969	90.7144	45.6136	94.0232	62.7067	44.8455	87.5956	46.907	44.2259	41.1704	75.3488	78.5777	37.257	76.6637	37.6362	59.5768	52.1192	92.0401
12.7004	199.02	12.70_374.0443n	785.618	722.369	738.754	807.074	714.621	563.86	587.694	805.124	852.386	829.116	1047.9	615.696	840.637	951.63	748.184	839.613	780.422	628.136	818.639	603.062	587.986	599.312	652.485	736.345	610.716	814.893	644.208	738.05	638.247	930.046
12.7004	232.535	12.70_419.0908n	3857.45	4693.59	4873.75	4933.15	4597.9	3680.45	3933.81	4774.18	4237.91	4124.4	4761.98	3810.89	3996.23	4339.51	4856.68	4331.51	4774.08	4125.1	4387.99	4096.55	3986.8	3928.11	3910.12	4608.89	4040.25	4471.96	4241.95	4498.66	4168.25	4395.74
12.7004	219.532	12.70_254.5458n	298.482	288.309	296.399	348.048	287.523	214.644	218.253	315.726	297.663	323.703	442.242	230.612	327.395	359.384	287.981	343.141	298.193	260.264	345.129	204.616	225.648	232.463	281.676	257.831	228.035	317.165	246.928	309.842	257.29	355.449
1.36813	103.994	1.37_183.9923n	452.349	360.881	142.917	337.135	172.751	532.996	476.717	691.376	457.694	253.519	271.132	307.444	419.493	424.645	548.537	380.117	152.646	486.851	209.77	138.34	160.416	189.561	230.949	386.032	193.505	214.47	74.4512	171.093	137.968	192.277
1.36813	188.009	1.37_352.0211n	1660.36	1076.94	384.281	902.859	414.183	1839.6	1572.83	3214.19	1813.77	1035.34	1221	747.889	1788.45	2085.42	1950.98	1508.91	533.581	1534.77	788.806	391.175	455.804	489.485	634.716	1235.96	452.839	853.773	346.354	540.274	454.165	876.13
1.28243	499.991	1.28_954.0037n	113.316	83.0504	80.8131	89.7592	83.6865	59.5907	57.8751	107.054	108.402	153.167	107.835	52.3023	113.679	200.071	82.8358	242.393	128.506	111.254	182.597	65.0617	89.7933	95.0453	149.846	126.571	73.6701	142.368	88.046	137.294	117.563	175.591
12.7804	483.242	12.78_438.2703n	4809.16	2959.15	3114.87	3700.59	2964.74	2058.55	2334.12	4444.04	5010.98	5126.14	5954.61	2403.81	5361.13	6435.19	2822.47	5206.36	3325.38	2567.93	4843.77	2320.13	2196.17	2513.06	3901.09	3376.95	1998.01	4958.79	2921.3	3331.61	2733.61	5076.75
12.7804	427.208	12.78_382.2364n	116178	53936.4	53663.8	60713.4	50811.5	46209.1	47622.8	69695.8	117165	120876	129024	46815.7	122697	126706	52499.6	119402	55576.8	49770.2	118399	45250.9	47178.9	49186.2	56101.4	56005.1	45393.3	125358	50874.8	56293.8	49545.2	125002
12.8147	295.122	12.81_544.2662n	17991	1484.52	1574.17	1990.71	847.257	1489.81	2002.3	43603.9	31203.4	1477.31	3163.34	1312.25	13743.1	49150.9	3930.83	1743.01	944.138	904.976	1348.21	720.221	726.343	789.772	945.631	1028.89	731.225	1555.91	1042.07	947.25	894.084	1517.29
12.8147	551.288	12.81_506.3168n	11224.1	917.477	907.124	1098.25	828.415	627.945	811.547	58709.2	32357.4	955.572	1010.75	751.796	7227.16	71362.8	1223.13	1123.56	946.356	838.078	1205.89	689.745	737.207	773.297	1054.17	861.339	641.904	1472.95	821.036	969.767	828.649	979.44
1.36813	270.998	1.37_496.0176n	873.234	691.336	416.481	602.291	415.965	689.893	613.725	1121.88	941.408	791.362	817.7	413.029	959.739	1091.21	867.295	1053.77	495.59	687.547	680.45	373.355	347.726	396.51	510.511	799.252	407.447	659.171	410.763	508.415	448.006	769.937
1.36813	293.058	1.37_540.1375n	146.067	104.049	93.6079	89.8002	61.9981	104.157	76.8312	179.729	169.051	126.615	140.312	57.4303	167.727	257.833	106.374	357.076	93.2464	183.333	256.133	130.15	48.0302	65.6511	200.635	229.551	103.067	155.273	84.5716	101.858	177.1	245.893
12.9519	272.08	12.95_498.1825n	3147.79	2471.54	2420.78	2520.96	2370.17	2141.48	2240.92	2640.03	3744.3	4088.98	4747.77	2180.64	4343.37	4558.16	2352.37	3949.89	2472.46	2298.12	3890.36	2115.4	2191.54	2254.66	2796.7	2500.01	2004.25	3870.33	2386.2	2561.14	2301.07	4076.95
12.9519	643.323	12.95_598.3518n	2829.56	2033.82	2066.39	2199.51	1760.63	1537.54	1574.05	2634.88	3083.94	3357.61	3631.88	1473.31	3504.97	4030.26	1852.39	3225.16	2253.83	1767.75	3060.17	1438.87	1565.43	1649.19	2966.13	2225.08	1332.59	3262.07	1830.79	2253.63	1899.77	3418.33
12.9862	269.101	12.99_492.2226n	937.98	909.48	855.251	959.666	837.156	799.946	830.571	947.022	1040.07	1024.63	1005.69	763.28	990.803	1085.46	938.038	984.101	921.192	897.834	911.526	717.054	802.302	841.346	1003	960.126	780.636	825.555	903.874	952.46	858.085	1072.05
12.969	680.401	12.97_616.3854n	3677.94	2401.55	2408.41	3049.42	2244.74	1627.33	1840.7	3332.72	4118.97	4712.42	4984.57	1804.19	4891.47	5359.34	2198.24	4485.79	2753.64	2124.72	4523.42	1715.69	1841.24	2077.41	3458.68	2707.68	1637.9	4479.4	2218.17	2729.12	2314.28	4882.07
13.0376	234.035	13.04_422.0906n	4414.64	5429.73	5508.88	5066.75	5281.83	4661.63	4753.24	4968.42	4795.92	4013.09	3853.48	4593.35	3963.43	3910.28	5522.85	4720.7	5216.05	5057.77	4905.17	5032.57	4941.79	4811.97	4137.34	5239.56	5134.36	4880.62	5132.68	5089.63	5007.05	4739.57
13.0376	313.59	13.04_268.6184n	162.102	117.332	126.807	136.331	99.3886	84.0944	92.6044	146.922	170.41	173.148	151.414	77.5552	190.314	178.604	105.803	187.735	145.999	72.6784	153.895	65.5547	81.828	70.9807	158.996	151.97	73.4871	189.724	118.281	127.293	107.259	190.734
13.0376	331.091	13.04_638.1849n	3518.34	2937.4	2994.01	3421.19	2805.6	2381.58	2463.65	3385.38	3664.35	3986.64	3954.23	2402.03	3883.11	3921.83	2891.95	3539.95	3111.6	2594.88	3824.98	2336.61	2386.96	2557.7	3359.23	3147.65	2320.47	4004.54	2674.5	3268.2	2734.9	3827.8
13.0376	473.143	13.04_409.1271n	6345.46	5990.26	6168.36	6103.51	5729.37	4456.32	4583.2	6379.89	7253.64	7889.58	7905.92	4420.84	8240.61	7982.21	6094.03	8018.98	5833.26	5078.66	7588.58	4768.75	4737.04	4770.49	5101.56	5848.89	4958.05	8219.48	5202.56	5726.39	5281.24	8594.12
13.0376	879.215	13.04_834.2441n	408.547	369.302	388.102	408.108	345.534	261.936	236.669	396.84	502.728	517.253	580.578	222.639	535.157	555.619	417.064	560.875	364.144	292.728	570.927	275.449	263.417	248.273	217.232	375.545	296.004	608.192	307.862	336.191	285.498	622.528
13.0376	451.098	13.04_486.1123n	98521.2	104045	105221	103044	99891.2	85260.6	86873.7	105427	107271	100707	110141	83668.8	105009	106239	105639	116194	101879	94549.2	113737	91408.6	90320.7	89068.3	80325.7	102391	93301.9	120087	95166.5	99128.1	92480.2	119261
13.0376	377.623	13.04_313.6070n	126.637	110.03	90.4235	85.2623	69.1796	44.6288	61.7588	70.7919	113.902	103.82	116.966	61.6315	119.055	127.391	83.2248	112.869	77.8207	76.3569	131.137	68.414	48.8053	76.1032	82.1028	79.7234	54.492	150.882	71.3774	90.6397	74.2923	135.725
13.0376	371.122	13.04_696.2662n	1453.68	1521.92	1460.31	1630.05	1408.92	1129.04	1203.17	1686.8	1583.71	1647.15	1510.78	1109.66	1809.7	1787.06	1413.36	1300.17	1515.33	1302.68	1583.81	1174.2	1159.1	1211.48	1391.66	1526.28	1160.49	2184.99	1304.43	1510.98	1303.99	1760.07
13.2263	259.115	13.23_472.2523n	5329.53	4546.33	4672.96	5339.35	4470.68	4009.15	4186.63	5464.47	5878.3	5991.94	6158.98	4093.46	5867.76	6049.36	4485.98	5959.76	4755.97	4393.36	5713.65	4012.54	4025.58	4268.15	4893.71	4791.85	3912.56	6144.4	4490.23	4928.99	4277.75	5992.17
13.2263	361.608	13.23_297.5925n	67.7239	30.5667	26.1623	37.1719	24.7756	19.6722	26.1724	57.1695	82.7889	106.283	83.4559	14.7603	76.2093	77.4602	24.5927	81.5393	54.9143	24.7407	63.4415	25.6172	22.3078	31.3243	47.0967	41.8435	13.7112	53.8782	25.0243	40.7269	25.8226	96.2487
13.2263	529.217	13.23_564.2305n	2071.78	1476.42	1529.89	1756.63	1350.66	1080.76	1162.17	1988.68	2408	3584.35	7067.8	1140.82	4142.82	5207.02	1393.5	2749.99	1575.22	1286.87	2685.49	1190.77	1155.46	1198.05	1676.09	1518.33	1064.04	3063.93	1299.94	1588.72	1279.82	3278.91
13.2263	513.236	13.23_468.2647n	263650	184748	188689	225336	186286	178994	182375	249489	285484	294832	310382	180871	299904	304122	186857	289975	191550	186154	289082	179469	181885	183041	190360	190142	176032	302015	187962	192754	181747	298705
13.2434	581.23	13.24_536.2584n	2032.1	1139.08	1135.65	1481.23	1058.74	1046.13	1059.16	1647.09	2264.47	2456.47	2577.46	922.603	2297.3	2561.91	1127.34	2278.86	1230.89	1056.91	2289.26	966.996	999.234	1006	1211.39	1221.4	917.445	2395.38	1093.74	1287.81	1072.24	2164.92
13.2434	518.315	13.24_454.2988n	4397.74	2985.93	3617.24	4082.66	3236.81	2528.14	2685.56	4171.49	4931.2	6345.76	6110.58	2918.69	6014.18	6339.1	3029.99	5055.14	3790.14	2810.83	5147.73	2557.48	2613.54	2713.76	3585.72	3268.02	2600.05	5303.22	2947.07	3404.82	3156.4	5632.25
13.2263	364.075	13.23_682.1716n	2937.34	1718.59	1677.03	2267.18	1612.55	1490.21	1525.16	2512.22	3216.18	3554.77	3702.8	1544.47	3659.43	3668.4	1694.95	3241.42	1790.76	1594.02	3268.94	1473.77	1498.98	1557.62	1693.31	1749.13	1464.35	3395.31	1609.97	1788.21	1624.51	3437.39
13.3806	177.038	13.38_308.0968n	633.559	570.476	545.852	697.094	519.272	432.961	455.966	709.921	613.778	782.162	788.086	487.168	759.649	771.834	544.107	666.601	577.74	480.195	656.372	389.731	404.494	464.348	608.737	566.365	376.393	631.701	551.984	611.966	495.672	682.108
13.0376	299.014	13.04_552.0494n	1207.37	1189.51	1153.86	1237.72	1080.94	921.74	919.706	1211.69	1333.08	1260.09	1436.12	873.807	1349.27	1303.71	1172.29	1392.95	1171.65	1013.57	1387.48	943.355	923.498	935.245	903.484	1106.72	940.332	1492.37	1023.92	1147.18	1010.79	1461.44
13.0376	254.547	13.04_485.0984n	24288.6	24743.7	24817.1	25303.5	23761	20144.1	20554	25529.5	26708	25223	26922	19817.3	26122.7	26555.2	25055.7	27945	24131.1	22132.1	27833.4	21551	20806.5	21078.8	19614.1	24447.9	21693.2	29065	22308.4	23736.6	21649.2	28829.7
13.0376	199.023	13.04_374.0495n	694.575	634.82	581.741	678.214	552.449	464.25	509.902	735.536	838.955	809.385	830.052	473.528	811.507	841.14	642.346	798.493	613.001	526.417	777.617	483.156	516.331	496.804	546.532	600.366	488.219	824.482	535.967	596.588	508.214	832.491
1.28243	486.995	1.28_949.9935n	181.813	117.25	139.093	134.117	171.873	122.611	114.584	169.968	190.739	258.067	191.076	114.175	178.333	344.354	164.24	375.564	196.898	202.457	315.996	176.657	140.318	153.06	215.288	254.923	124.945	208.058	161.39	238.785	203.561	277.88
13.5464	315.174	13.55_270.2030n	5797.36	4042.11	4116.23	4750.45	3869.19	3409.51	3570.71	5575	5922.51	5949.93	6486.14	3511.05	6083.89	6657.05	4108.69	6001.11	4183.55	3697.32	6216.28	3290.45	3329.22	3612.23	5028.87	4315.17	3181.54	5831.27	3807.08	4352.5	3804.08	5827.38
13.5464	415.099	13.55_370.1278n	3.52657	0.115532	0.000560369	11.281	0.383407	0.423004	0.821984	5.3308	30.9214	86.3938	151.221	20.0229	98.4921	118.457	7.76247	97.1516	10.4496	11.4128	75.1082	0.410828	1.45188	2.39016	4718.31	1.42716	1.58227	79.7547	2.08008	1.97926	8.49041	100.045
1.38528	165.528	1.39_285.0770n	328.297	1219.37	541.264	939.667	1414.05	369.282	605.908	528.283	1312.39	2275.89	711.577	867.396	1011.53	3353.93	617.613	4571.93	2174.14	2803.91	4894.04	2910.9	168.545	2082.37	4835.65	3879.48	2776.07	392.131	2353.57	1900.81	3567	3947.64
1.38528	210.001	1.39_396.0059n	340.948	234.624	133.292	244.139	166.144	203.146	225.915	363.479	372.152	315.689	304.155	158.078	353.263	455.221	256.932	569.353	227.989	326.515	383.698	221.185	138.829	186.108	314.542	364.42	203.471	303.396	206.06	277.674	268.027	430.888
1.36813	580.995	1.37_536.0239n	1327.03	822.511	286.995	697.652	397.651	1905.69	1384.17	3532.12	1592.6	813.863	927.835	495.18	1486.93	1716.04	1933.8	1279.26	450.905	1283.6	675.421	335.734	353.383	391.27	508.648	1031.33	355.217	642.333	329.049	492.051	434.146	730.998
1.38528	249.542	1.39_453.1048n	111.491	401.631	75.6585	245.999	195.713	160.583	248.551	301.28	629.942	668.251	205.193	236.823	481.485	1953.76	295.949	1777.02	267.385	1242.19	905.809	367.597	11.7669	330.397	723.402	1365.72	447.475	81.683	158.727	252.829	455.971	850.259
1.28243	464	1.28_882.0222n	181.874	155.436	141.11	159.884	140.58	153.692	125.115	230.26	286.121	294.156	253.056	88.2184	242.402	302.374	167.234	399.795	229.592	185.363	310.571	134.055	134.531	147.308	215.875	207.681	96.4557	264.663	167.045	225.762	168.005	302.509
1.4367	220.998	1.44_396.0170n	766.924	352.888	937.083	422.251	1327.29	2773.72	394.01	819.623	1221	2450.34	628.589	902.69	1211.61	1487.81	752.91	2410.56	1032.29	920.428	1144.96	557.247	9074.51	371.72	933.441	1062.35	1035.56	11069.2	809.338	7247.78	771.249	741.442
1.28243	444.016	1.28_864.0356n	205.182	165.475	148.29	156.84	177.556	166.78	125.999	268.165	263.565	265.379	194.063	103.099	233.622	341.027	206.757	364.267	216.324	202.461	288.199	146.78	147.621	134.909	220.845	265.653	110.876	243.113	161.17	218.733	179.512	287.964
1.28243	404.025	1.28_439.0384n	768.668	683.23	805.026	762.163	752.323	565.771	520.797	677.059	893.136	1038.08	657.149	503.615	831.061	976.754	608.349	1582.11	1093.95	811.766	1412.15	823.535	727.33	700.388	1032.12	987.423	680.218	957.827	762.61	1031.72	982.391	1172
1.28243	401.994	1.28_779.9908n	412.303	311.695	327.035	356.983	350.449	290.963	251.472	414.443	453.734	527.843	391.174	190.156	480.872	609.531	344.691	874.791	407.714	419.432	649.649	296.568	234.199	301.874	365.903	441.381	239.847	427.344	316.932	388.856	421.465	671.84
1.28243	384.998	1.28_1108.0093n	94.1661	79.1143	83.4032	83.2502	75.3948	70.5184	53.1096	93.746	132.843	140.376	111.961	66.5035	98.4888	139.576	80.7141	192.15	107.915	78.3606	140.809	76.1168	83.5409	69.7706	120.288	98.82	55.3783	126.553	77.2534	122.952	71.1067	144.64
14.2151	767.378	14.22_722.4073n	4680.83	8218.9	8335.52	5093.68	7620.94	6069.26	6387.52	5229.21	4920.98	5855.36	6311.28	6229.05	6030.87	6484.24	7785.32	5218.26	9054.17	6825.46	5384.56	5874.53	6250.84	6662.55	10037	8988.14	5656.56	5155.65	7059.84	9462.98	7486.54	5641.13
14.2322	287.575	14.23_242.6035n	248.348	190.536	204.73	223.048	162.071	139.827	149.866	227.424	226.096	261.882	266.534	166.448	245.006	264.056	193.352	228.835	193.931	133.129	192.887	125.587	123.244	150.756	190.237	205.814	107.126	277.468	319.191	188.964	144.84	216.674
14.2322	375.697	14.23_311.6809n	53.0227	65.3009	83.0185	81.1282	65.6993	40.3183	43.8896	56.3302	21.4711	26.204	21.1857	38.7128	21.3098	53.0655	73.2329	58.6549	136.038	60.5818	71.887	59.2923	44.0398	38.2956	129.715	92.3218	53.1745	38.3512	136.151	109.012	89.9432	47.864
14.2322	419.667	14.23_355.6509n	76.3196	123.502	147.508	103.449	104.243	89.5803	92.4142	72.7397	49.9174	68.1467	45.2837	102.17	39.2452	45.3837	126.435	78.7546	206.35	108.866	58.1984	84.4649	78.3581	97.6374	189.379	122.931	73.3719	72.9824	338.761	178.687	111.077	42.1759
14.2322	715.348	14.23_670.3765n	3869.08	3563.64	3608.67	4149.95	3325.66	2697.94	2932.63	4031.65	3851.01	4489.89	4673.85	2840.53	4330.77	4687.41	3397.75	4023.68	3925.47	3075.62	4055.35	2564.13	2729.42	3059.17	4119.03	3784.11	2505.57	4020.28	3344.76	3956.8	3304.99	4382.96
14.2322	286.071	14.23_526.1643n	14510.7	13666.6	13512.5	15919.9	12770.9	10851.9	11587.3	15248.5	14099.2	15498.4	16844	11098.4	15901.2	16391.2	12989.7	14612.8	14551.9	12069.5	14430.1	10629	10763.1	11897.8	14878.8	14545.2	10243	15019.3	13845.1	14867.3	12307.7	15297.4
14.2322	221.092	14.23_396.2051n	44322.5	53195.1	52919.6	61491.3	49628.5	42590.3	45141.1	57882.2	42167.8	46199.3	51326.2	43893.9	47416.2	48974.2	50909.1	43453.5	55279	47036.6	43171.4	41672.6	42260.6	45936.8	58915.3	56393.9	40067.2	44874.5	48227.6	57337.3	48258.8	45759.7
14.3123	378.072	14.31_710.1659n	3809.69	4185.5	4305.27	3868.05	4264.91	3755.32	4023.51	3814.14	3863.38	4230.49	4567.29	3909.4	4367.37	4467.39	4254.22	3931	4243.02	4187.7	3896.71	3667.22	3677.45	4061.17	3926.78	4280.27	3643.25	4142.56	4221.39	4234.14	4142.11	4176.86
14.3123	541.231	14.31_496.2598n	312336	410438	420758	357998	418855	387178	401691	344141	318252	338111	359482	400490	348277	352406	417447	324513	416622	410581	321054	382485	390275	407353	388448	407172	372915	335574	416804	401269	410502	336935
14.3809	405.096	14.38_764.2129n	3077.13	2566.32	2577.16	3000.34	2422.81	2215.05	2309.94	2943.24	3144.2	3585.11	3752.68	2327.04	3683.08	3880.8	2553.43	3307.73	2638.92	2427.09	3083.91	2231.81	2200.28	2354.28	2624.19	2588.78	2213.04	3438.33	2437.2	2634.43	2353.6	3510.13
14.3809	625.318	14.38_660.3318n	516759	456098	466473	512143	454533	432088	441935	517000	532518	578444	630296	444865	599525	604249	456727	553429	471002	449121	545332	435948	441037	448189	490225	469082	425894	573880	451927	477782	448704	576549
14.3809	939.448	14.38_974.4617n	2003.98	1907.49	2010.71	2428.06	1837.09	1505.96	1544.42	1586.18	2218.33	2662.96	2451.71	1582.32	2812.54	3005.23	1908.34	2205.17	2138.12	1747.05	2245.71	1550.39	1557.33	1637.71	2371.53	2119.74	1447.47	2443.1	1716.66	2290.46	1726.37	2523.95
14.3809	603.337	14.38_638.3504n	26597.4	23623.6	23163.7	26055.9	22498.8	21524.1	22463.1	26155.5	27453.9	31168.2	31701.7	21290.8	31906	33826.4	23967.2	28708.6	24412	23151.7	28598.2	20689.2	22180	22657.7	24520.7	24111.5	22110.1	29799.7	24016.3	24364.3	23451.3	30709.4
14.3809	340.117	14.38_634.2548n	11082.5	9622.44	9799.31	10539.5	9458.26	8961.02	9259.31	10459.5	11193.3	12186.4	12611.6	9152.59	12159.5	12508.4	9675.4	11419.7	9970.73	9347.38	11319.7	8933.07	8918	9296.28	9778.55	9960.79	8843.8	11603.7	9513.75	9834.92	9360.33	11726.5
14.5523	307.173	14.55_568.3676n	70183.7	62193.9	62760.5	70230.2	60827.4	55396.9	57761.6	70495.3	72522.3	76466.8	82165.9	56324	78929.7	78793.9	61351.5	75016.1	64623.4	59297.2	73954.7	55348.2	55538.2	58457.1	65925.8	64794	53455.2	75704.7	60288.5	65544.3	59727	75825.8
14.5523	380.653	14.55_316.6368n	89.8132	96.0017	98.3665	115.343	91.5046	71.9265	77.6319	86.3092	72.0591	88.071	62.2458	71.2312	58.1092	88.1739	98.9256	169.599	238.536	93.3336	185.22	82.8189	83.4002	98.7	174.479	125.958	61.487	70.6008	99.4077	139.549	123.386	98.505
14.5523	926.512	14.55_881.5411n	402.642	567.009	560.314	531.557	504.92	384.755	418.808	498.191	419.123	533.01	559.705	376.144	598.831	599.738	551.454	533.734	619.399	467.492	405.313	363.91	412.738	456.731	681.021	584.138	330.812	466.166	444.566	652.363	471.447	456.375
14.3123	609.221	14.31_564.2497n	2062.14	1861.57	1904.44	1878.61	1823.1	1562.72	1644.59	1809.43	2145.31	2387.09	2775.49	1580.99	2636.82	2715.18	1831.29	2215.43	1930.85	1707.17	2160.48	1570.71	1522.38	1688.05	1899.1	1884.11	1437.65	2305.34	1765.21	1869.19	1770.3	2404.66
14.3123	1043.51	14.31_998.5422n	2775.05	5705.56	5952.91	3459.78	6020.87	5236.62	5602.61	3083.95	2768.3	3693.16	4268.05	5392.5	3877	3930.92	5963.23	3029.58	5498.78	5710.93	2971.99	4772.14	5065.26	5658.3	4418.9	5258.79	4691.17	3365.97	5836.02	4906.86	5816.62	3482.82
14.3123	839.395	14.31_874.4092n	1602.74	2340.26	2254.12	2355.49	2195.43	1892.22	2048.87	1302.15	1639.93	1888.22	2695.95	1956.37	2331.28	2694.76	2274.9	1944.77	2336.96	2119.14	1671.24	1799.52	1879.39	2020.24	2468.55	2393.6	1771.96	1774.95	2213.94	2411.78	2107.14	1858.05
14.3123	557.209	14.31_592.2224n	917.038	515.569	522.049	633.421	486.773	408.231	434.694	644.031	897.349	1520.86	4016.67	420.278	1949.02	2825.83	538.222	1100.02	603.179	440.184	916.471	376.154	387.278	456.631	616.582	567.609	361.683	1116.06	479.041	586.792	481.348	1240.37
14.8439	341.142	14.84_636.3046n	2815.28	2401.48	2434.17	2930.07	2353.48	2014.3	2170.01	2913.69	2903.85	3181.68	3395.39	2021.62	3335.19	2970.66	2385.31	2935.26	2432.78	2204.26	2814.08	1933.92	1975.8	2049.53	2570.13	2476.6	1859.1	2692.16	2239.35	2575.96	2191.62	2992.34
14.3123	525.265	14.31_480.2940n	1.51832e+06	1.62592e+06	1.66434e+06	1.62094e+06	1.64404e+06	1.53343e+06	1.5773e+06	1.59739e+06	1.54966e+06	1.63585e+06	1.75935e+06	1.57067e+06	1.67533e+06	1.70889e+06	1.64542e+06	1.58004e+06	1.68389e+06	1.6123e+06	1.56296e+06	1.51577e+06	1.54404e+06	1.60184e+06	1.64471e+06	1.66034e+06	1.48367e+06	1.63089e+06	1.63443e+06	1.66143e+06	1.62127e+06	1.62686e+06
14.2151	487.184	14.22_522.1976n	106548	142876	140726	160174	134555	118070	122774	143562	92906.2	99649.8	107649	120317	100715	102034	137456	94885.3	147166	127486	94704.1	114188	115495	125256	153142	151034	110990	97261.5	128006	153587	129665	99004
1.50528	135.025	1.51_224.0723n	83.3839	298.695	146.165	567.149	739.924	98.3436	160.654	86.4467	339.193	966.266	57.6647	163.875	239.341	218.671	146.551	986.709	316.852	350.043	604.36	749.886	775.083	201.239	299.66	501.901	277.396	1363.47	342.445	1679.12	615.029	833.045
1.50528	188.51	1.51_223.5236n	86.1	173.201	97.0759	280.188	234.773	63.3632	97.7447	77.3674	221.594	448.448	86.5122	104.705	200.745	176.881	103.361	408.016	176.261	174.478	332.227	191.232	196.916	110.199	185.7	238.793	135.579	438.908	171.518	313.213	215.15	399.608
1.50528	183.992	1.51_322.0053n	343.327	283.489	201.518	319.362	286.208	274.778	236.366	396.238	475.082	578.324	424.722	183.118	480.444	583.234	305.631	739.608	355.156	364.176	586.532	265.823	256.169	232.69	412.52	405.111	252.21	554.061	283.752	479.487	352.92	558.25
1.50528	233.977	1.51_268.9910n	306.952	312.596	270.364	408.737	275.942	213.854	233.934	327.667	513.01	646.491	465.483	203.762	521.365	552.766	284.797	628.901	327.493	253.161	565.911	221.607	328.759	252.898	307.319	331.05	224.388	646.302	292.405	382.438	303.059	594.736
1.28243	374.5	1.28_725.0031n	663.098	539.351	573.248	635.129	617.135	463.24	411.818	609.497	740.257	988.311	719.388	396.424	736.242	964.354	533.427	1134.06	750.774	580.54	1040.51	530.556	485.114	509.931	733.752	752.983	422.918	760.185	627.791	716.373	664.572	1030.86
1.50528	274.493	1.51_503.0084n	125.041	290.954	155.415	473.221	436.097	142.794	204.797	128.691	297.673	581.022	128.89	171.967	226.977	206.612	173.834	587.834	287.859	323.595	438.437	405.445	454.211	222.634	250.565	394.555	251.738	713.708	312.044	630.905	429.692	479.513
1.50528	298.957	1.51_253.9856n	267.703	260.248	215.733	312.458	214.323	165.912	216.719	277.205	380.898	417.615	322.439	186.992	395.952	425.249	232.209	483.523	282.645	223.81	388.701	148.686	153.531	218.988	259.245	269.433	190.722	326.328	244.269	223.672	244.003	415.879
1.50528	302.492	1.51_337.5060n	0.115991	14.8241		23.2095	40.6858	3.43719	4.151	0.777799	9.95364	62.3962	7.10095	9.9556	15.4601	6.80893	8.69199	68.8372	15.5394	19.0207	40.7895	24.7034	26.5065	6.68122	8.3989	20.0708	9.12924	74.0148	20.7456	90.7138	31.2202	54.9232
15.3354	371.182	15.34_696.3855n	34410.8	26372.2	26767	29904.5	26163	24077.5	24818.6	30409.3	35186.7	38579.6	41036.4	24358.7	39346.9	39884.1	26248.9	36662.5	27902.6	25642.3	35973.8	23778.4	24272.9	25030.6	27868.3	27772.9	23469.3	37783.6	26068.9	28173	25428.5	37908.7
1.50528	323.996	1.51_623.9948n	7.59419	42.7734	13.1527	80.8625	89.8864	16.263	28.7242	14.3165	84.2358	147.956	5.29674	18.627	47.4061	26.0674	28.8597	202.67	61.6264	75.2453	110.903	78.8883	113.4	30.6373	57.2969	89.1495	55.1431	193.363	61.4384	176.907	106.827	142.065
1.50528	317.997	1.51_590.0158n	81.7745	95.2886	128.007	126.738	144.334	27.0402	41.3167	73.7906	125.481	187.828	179.288	92.6229	127.461	164.868	129.406	260.56	89.4605	76.9446	178.245	132.873	125.72	45.9392	75.3009	139.124	74.3511	219.183	68.7004	217.371	102.883	218.696
15.3697	341.207	15.37_296.2358n	17520.9	14012.4	14175.4	17111.6	13528.4	11825.6	12379.5	17047.6	18051.6	19905.2	21030.4	12128.8	20261.3	20665.5	13718.9	18422	14648.2	12827	18235.3	11387.7	12491.1	12529.5	14962.9	14895.6	11237.9	19855.8	13410.3	15202.1	13153	19194.3
1.50528	276.489	1.51_311.5033n	17.1313	39.9235	20.2399	58.2115	45.3595	12.0689	25.5812	22.2126	55.2878	76.1156	22.002	18.1429	37.7207	38.3334	9.64721	121.156	48.2779	33.9454	80.5877	38.1701	52.7572	27.1191	45.7163	74.0429	29.3547	92.8044	46.7108	96.6386	61.415	102.424
15.5241	503.212	15.52_960.4460n	695.133	571.951	516.201	750.978	505.541	426.401	495.566	691.59	710.793	799.145	964.305	429.712	880.3	894.2	567.92	656.894	600.122	494.177	672.798	368.05	464.185	495.288	664.161	604.944	414.445	755.271	538.379	596.558	527.308	751.339
15.5412	453.185	15.54_860.3925n	3606.67	3744.3	3851.09	4599.7	3734.15	3098.42	3312.95	3967.93	3763.73	4390.3	4516.05	3269.9	4229.97	4463.99	3738.37	3900.34	3928.09	3319.91	3689.25	3024.79	3098.88	3322.05	4113.02	4024.84	2922.42	4036.06	3557.8	4126.71	3473.28	4066.37
15.5241	889.412	15.52_844.4407n	4204.88	3343.41	3295.91	4272.38	3142.57	2491.53	2789.19	4149.62	4436.96	5139.86	5789.4	2628.46	5303.1	5586.27	3195.29	4417.34	3653.65	2831.21	4430.91	2431.54	2485.02	2820.55	3741.86	3513.77	2324.5	4785.42	3094.3	3731.57	3000.77	4944.92
1.50528	389.996	1.51_734.0135n	38.5029	123.35	66.7767	203.978	221.943	47.9197	85.3872	44.7545	173.408	351.019	45.3456	61.1729	109.367	98.9258	65.7373	342.402	141.512	124.837	258.892	182.062	260.294	68.4713	97.1599	174.606	107.335	397.769	126.029	356.449	180.674	250.668
1.50528	404.956	1.51_763.9338n	40.8798	58.1148	41.2238	97.9511	90.6293	29.8645	29.4212	47.328	95.4636	145.595	65.9222	39.6658	106.366	81.2899	38.0762	189.325	76.2685	52.5541	111	77.9375	85.0221	38.3638	62.4125	81.3955	44.49	178.645	61.9322	163.739	91.5178	159.484
1.50528	445.052	1.51_866.1077n		32.3343	2.87655	181.044	364.261		12.7417	4.57751	41.9496	379.096		7.88392	12.66	9.2361	0.655103	378.354	40.3812	84.5232	156.933	375.671	444.873	22.1593	40.0031	119.078	42.6191	845.833	72.236	1205.45	239.494	259.992
1.50528	464.027	1.51_882.0765n	58.8861	525.428	165.348	1597.45	2990.26	102.842	272.295	54.4087	543.783	2560.01	39.7205	249.58	220.06	168.155	164.795	2456.4	496.788	886.626	1297.71	2958.11	3537.44	355.713	386.945	1102.28	543.791	4958.83	717.813	6726.24	1965.8	1975.23
1.50528	439.995	1.51_855.9931n	4.94486	11.6189		36.5045	54.2526		10.9914	3.20941	18.1743	78.2704	0.0147573	6.16737	9.20612	8.50096		104.052	26.0693	24.2189	56.5726	39.3232	128.524	11.866	16.928	29.368	12.5227	192.901	23.2163	169.075	40.8512	69.8905
1.50528	555.125	1.51_510.1543n		23.013		135.361	282.968	8.17389	17.1202	36.31	49.321	407.243	6.66187	14.4831	20.4527	11.4014	8.05145	363.221	19.8385	40.4049	136.13	261.268	293.869	14.8414	16.2408	79.3072	20.07	929.921	34.0693	1166.83	159.283	238.597
1.50528	388.008	1.51_752.0193n	10.9076	72.4733	29.1503	181.501	240.47	17.2274	26.2707	18.7854	122.576	367.667	14.2585	43.3534	64.9194	64.9935	40.3998	403.9	107.312	115.289	228.441	213.027	329.132	53.4551	83.6023	172.13	74.8155	533.619	104.56	615.356	226.059	286.664
15.93	769.368	15.93_724.3971n	147568	131343	135152	157425	131630	116410	120861	158119	146248	155156	167316	118742	159163	161195	130626	152253	140945	124586	149865	113919	115787	122837	145942	140463	111817	154792	128604	145426	127599	153797
15.93	731.429	15.93_766.4433n	24840.4	20194.3	20317.3	24387.8	19504	15937	16911.5	24508.7	24810.4	28730.6	31469.1	16573.4	29691.6	29948.6	19372.3	27015.5	21537.7	18534	25956.3	15572.9	15939.6	17356.7	22418.4	21570.5	15360.6	27425	18788.1	22127.7	18869.2	28459.8
15.9986	796.538	16.00_732.5222n	3747.64	4278.33	2621.53	3201.47	2494.95	2011.43	2149.09	3365.44	4031.04	4414.39	4851.32	2088.41	4411.34	4597.3	2529.39	3933.29	2801.36	2309.1	3816.55	1933.47	2019.55	2237.52	2924.71	2807.29	1915.87	4202.69	2334.24	3102.98	2504.17	4246.26
16.0157	392.178	16.02_738.3771n	1709.43	1682.62	1723.3	1892.4	1662.44	1370.05	1440.81	1634.02	1773.35	1959.07	2600.85	1427.1	2133.36	2193.61	1641.82	1819.89	1794.55	1438.23	1888.25	1359.53	1469.32	1490.18	1937.48	1709.09	1357.8	1960.58	1592.26	1886.87	1575.3	1966.35
16.0157	335.159	16.02_624.3399n	52652.2	49127.2	50122.9	57919	48874.1	43888.3	45662.6	57674.4	52402.4	53749.6	56479.9	44190.5	55031.4	55509.4	48925.5	53431.1	52268.8	46906	52834	42926.8	44018.4	46097.6	53936.8	52590.2	42587.5	53947.2	47886.7	53234.6	47581.1	53528
1.50528	255.029	1.51_210.0578n	114.731	171.299	102.185	265.625	259.964	51.6998	86.845	122.66	293.825	647.863	195.522	81.872	307.736	356.265	117.649	796.816	236.988	194.808	500.411	271.411	245.248	116.087	221.015	300.271	145.017	661.542	196.532	495.888	290.125	582.73
16.1015	563.85	16.10_499.8346n	209.785	133.265	124.108	107.554	81.2333	77.7607	97.2518	117.345	241.48	253.396	330.731	105.385	288.287	268.7	109.304	216.979	114.385	102.977	253.426	77.9686	97.3365	105.37	89.3434	105.194	86.397	293.723	104.768	134.953	123.536	252.828
16.1015	311.152	16.10_598.3066n	1601.93	1070.3	1177.21	1370.77	1033.52	982.377	969.72	1320.71	1754.95	1752.4	1783.24	954.656	1749.28	1770.57	1106.81	1700.86	1239.74	1015.1	1705.89	945.025	963.983	1003.99	1349.2	1220.15	920.921	1722.57	1069.02	1175.28	1050.86	1582.16
16.153	629.89	16.15_565.8747n	707.135	347.409	327.405	413.288	303.569	215.346	242.97	463.457	741.295	880.939	937.924	269.089	896.819	982.551	307.078	746.288	289.959	274.651	766.529	225.131	228.084	220.941	284.135	300.307	218.654	775.348	303.865	366.319	296.474	771.257
1.61957	412.987	1.62_348.9716n	238.251	169.624	316.038	300.025	267.559	264.919	182.213	277.491	329.536	356.149	398.29	187.337	354.438	259.196	299.815	336.91	218.788	71.1769	217.189	128.572	246.944	81.1637	96.1193	159.114	63.4439	638.738	146.074	370.815	104.268	265.051
16.2901	189.594	16.29_355.1909n	391.598	537.808	492	539.196	550.19	527.366	548.637	563.79	499.919	644.679	676.661	468.863	394.933	538.317	535.378	431.789	625.487	553.016	583.24	451.069	534.751	568.98	622.141	667.732	508.2	577.641	602.338	630.127	592.373	526.398
1.28243	370.493	1.28_325.5213n	81.343	60.1982	85.9972	67.7964	92.4061	48.6752	58.7043	68.0696	69.9829	118.899	71.7837	57.7326	71.8538	95.4871	62.3729	109.901	60.0274	53.9512	87.7892	64.0645	37.8847	58.9232	62.9807	69.9868	42.5661	73.1548	60.9572	68.4465	62.0926	125.446
1.63672	249.007	1.64_700.0351n	352.434	376.106	546.418	505.016	503.28	588.73	389.247	508.265	491.151	457.413	602.221	411.028	423.043	284.331	627.585	370.41	296.84	151.975	178.785	218.453	352.579	171.433	93.2325	243.543	161.097	696.988	280.199	431.69	188.077	251.091
1.63672	261.535	1.64_477.0917n	262.682	326.738	617.753	471.385	453.015	681.255	364.152	424.114	405.98	348.858	492.666	394.998	340.437	247.36	674.834	263.823	241.604	101.319	114.863	181.724	333.409	129.274	48.1031	211.398	141.074	803.648	254.065	411.282	156.604	210.244
16.4102	397.701	16.41_352.7300n	112.436	124.045	114.451	59.8986	150.977	116.206	104.884	177.78	173.907	117.588	197.18	152.62	170.962	239.436	153.506	196.523	88.4926	102.415	157.562	88.4374	90.1156	85.1498	137.379	145.013	98.3445	169.742	122.718	121.634	152.876	143.822
16.4102	467.782	16.41_403.7659n	137.19	77.2136	107.021	96.611	115.935	88.0569	93.6495	99.5302	192.156	185.914	171.724	104.676	169.174	155.832	76.1226	188.15	119.874	86.4531	152.164	92.4527	94.6866	87.6004	119.979	115.818	91.9492	234.571	118.781	106.484	67.9294	167.991
16.4102	1059.59	16.41_1014.6176n	3491.46	2608.17	2591.64	3237	2539.85	1894.42	2080.32	3549.04	3485.09	4824.73	5933.86	2128.81	5099.95	5597.18	2526.03	4074.05	2888.53	2305.37	3727.6	1817.26	1909.44	2215.04	3057.89	2772.61	1807.12	4135.71	2418.56	2987.91	2384.69	4267.59
16.4274	374.678	16.43_329.7071n	654.686	639.452	606.324	622.735	586.881	487.731	509.488	596.396	605.583	667.153	582.123	507.226	620.079	788.638	663.168	542.733	558.874	510.094	666.955	460.749	442.833	553.972	686.909	722.157	441.669	587.042	618.387	702.583	649.521	560.465
16.4274	424.707	16.43_459.7212n	591.191	486.98	579.638	627.084	476.786	473.454	462.521	583.446	639.789	649.889	801.544	431.626	782.141	766.893	536.311	664.496	509.694	439.078	698.302	405.643	458.183	440.401	691.161	565.221	385.981	624.82	526.803	628.098	493.82	712.691
16.4274	537.783	16.43_492.8121n	43.6228	30.7534	61.6205	47.9963	38.8136	27.2241	34.8882	20.383	82.6803	100.359	80.1166	29.1084	31.0707	32.2993	53.549	35.5174	66.6942	70.252	42.2411	36.7414	54.859	41.0663	52.5834	49.857	40.3452	81.4865	50.3693	56.2475	44.5282	28.4684
16.4274	650.873	16.43_586.8574n	194.413	121.191	204.691	183.133	157.869	76.1779	116.402	175.22	220.482	234.944	231.689	159.125	225.126	181.781	163.139	237.992	157.251	142.251	126.549	118.698	158.207	146.167	150.622	154.747	125.116	245.476	161.548	185.369	152.832	144.249
16.4274	680.398	16.43_715.4123n	34737.1	29824.7	31627.8	35298.8	31061.9	26782.9	28081.3	36687	34838.1	38930.6	41652.4	27851.3	40177.1	41340.5	31226.9	36461.5	32129.7	29318.2	35681.6	25847	26797.3	28579.2	32738.9	32047	25698.6	38550.9	30166	33551.9	29993.5	37987.4
16.4274	1009.59	16.43_1044.6014n	1887.92	1302.51	1393.55	1656.89	1256.56	996.522	1090.98	1740.05	1767.52	2068.8	2560.23	1087.63	1997.07	2334.64	1305.8	2005.32	1359.1	1210.35	1794.93	992.53	987.589	1099.79	1570.18	1455.95	949.706	2022.96	1176.83	1533.23	1179.09	1834.73
16.4274	1095.56	16.43_1050.5912n	3027.39	2827.32	2716.32	3428.12	2617.64	2137.71	2403.86	3465.25	2822.04	3847.02	4345.32	2207.91	3995.66	4115.13	2706.84	3255.73	2986.16	2435.74	3276.06	2006.93	2145.56	2285.91	3110.82	2886.34	2057.63	3620.95	2514.41	3102.85	2483.44	3769.21
16.4445	244.084	16.44_442.1891n	1111.82	1014.43	1016.81	1057.33	1010.85	817.657	898.099	1109.76	1242.03	1343.6	1168.04	785.988	1454.08	1222.46	911.19	1303.63	967.712	840.809	1315.27	806.967	890.195	884.511	1034.47	1032.49	735.39	1203.66	911.562	974.482	940.289	1320.79
16.4274	1018.56	16.43_1053.5747n	8326.73	6982.18	7271.25	8443.95	7135.32	5436.47	5952.64	8713.28	8892.05	10558.9	12106.4	6104.8	9849.84	10972	6748.66	9412.18	7421.2	6080.04	9284.24	5534.87	5595.63	6105.2	7904.47	7446.63	4990.8	9877.79	6375.08	7939.14	6358.13	9811.57
16.5074	284.16	16.51_522.3421n	28185	21020.3	21072.1	26090.7	19854.4	17216.5	18089.1	26998.2	29716.7	32477.8	34617.9	17372.3	33423.4	34246.2	20737.7	31113.1	22033.1	19008.9	29471.4	16477.9	17215.8	18674.9	23695.5	22374.1	16480.7	31122	19740.9	23215.7	19642	32078.8
16.5245	611.361	16.52_566.3903n	18691.5	14653.2	14903.9	18110.2	14093	11743.2	12491.5	18762.7	19340.1	21795.3	22950.2	12179.1	22659.8	22755.4	14402.5	20585.1	15451.1	13228.4	20243.6	11437.9	11689.9	12779.7	17252.6	15751	11198.4	21178.4	13846	16657.9	13569.6	21585.4
16.4274	1011.61	16.43_966.6402n	3465.8	3043.16	2986.76	3961.05	2826.47	2379.27	2407.56	3593.06	3546.93	4690.03	5188.66	2225.69	4728.01	4892.72	3006.18	3729.21	3380.68	3208.88	3663.1	1909.39	2260.46	2611.04	3593.72	3349.23	2085.43	3900.78	2790.01	3435.33	2782.19	4225.27
16.4274	997.608	16.43_952.6368n	4290.82	3149.61	3409.48	3796.28	3128.12	2373.75	2495.3	4116.65	4446.27	5313.41	6224.31	2590.2	4833.79	5769.1	3148.6	4723.46	3409.81	2850.11	4568.49	2383.64	2434.87	2752.22	3709.19	3586.26	2273.32	4941.64	2903.1	3636.94	2835.98	5232.55
16.4274	985.593	16.43_1020.6066n	3844.56	3073.44	3113	4080.45	2928.99	2587.18	2728.23	4152.25	3888.24	4718.18	5525.43	2514.02	5173.78	5805.1	3153.14	4291.7	3275.85	2854.24	4155.21	2194.4	2333.89	2670.66	3409.11	3390.44	2358.75	4376.96	2894.6	3527.43	2915.31	4497.57
16.4274	970.587	16.43_1005.6012n	6571.72	5392.39	5552.12	6823.55	5091.28	3779.01	4490.66	6790.26	6426.05	8266.82	9832.7	4276.88	8584.02	9125.65	5387.68	7020.18	5827.87	5026.85	6914.14	3806.75	4046.22	4418.23	6289.71	5791.3	3642.06	7779.99	4738.04	6541.12	4844.34	7836.7
16.6959	647.924	16.70_583.9082n	162.129	131.077	141.679	158.577	146.351	120.832	135.379	205.331	221.096	219.438	180.249	135.879	221.714	199.754	198.616	143.008	135.774	193.921	216.04	104.927	97.1377	143.533	139.695	177.918	126.253	162.753	106.384	162.257	165.745	197.741
16.7132	549.285	16.71_1052.5919n	10484.2	9553.68	9480.62	12188.1	8886.24	7917.54	8247	12419.4	12058.6	12191.8	14298	7828.59	13820.5	13430.6	9407.99	10905.4	10322.9	8600.17	11931.4	7424.38	8025.95	8394.45	11201.3	10487.6	7486.87	13027.5	8644.24	10796.9	9017.27	12738.2
16.7303	329.062	16.73_284.0906n	157.582	142.951	138.761	191.594	109.349	124.485	115.255	155.064	149.663	167.423	174.171	114	236.845	227.915	130.419	140.571	139.661	129.688	145.976	92.2469	98.4582	126.181	136.72	108.967	104.03	194.263	126.569	184.741	137.015	149.259
16.7475	813.003	16.75_748.9874n	702.469	273.3	282.068	305.652	251.273	195.309	229.301	406.843	824.988	769.262	1199.85	207.848	913.769	875.487	279.848	709.176	267.291	235.825	805.282	196.924	202.882	234.159	382.267	304.594	191.545	864.171	232.884	291.393	273.908	931.528
16.7989	959.591	16.80_994.6046n	12307.4	10479	11226.9	13577.3	10311.4	8071.88	8817.52	13469	13287.3	15359.9	16677.9	8806.3	15657.3	16498.2	10696.2	14043.8	11201.1	9162.24	13681.9	7803.19	8438.18	9249.45	12031.1	11528.9	7807.09	15814.8	9641.29	11688.8	9744.68	14843.4
16.7989	499.258	16.80_952.5373n	57857.6	48765	49639.5	60332	47857.5	41581.1	43812.1	62194.9	56663.8	62793.6	68434.1	42677.4	65843.7	67057.4	48476	61424.8	52061.6	45403.9	59486.1	40888.7	41592.1	44387.5	55161.3	51868.3	40142.1	63327.5	46831	53906	46228.6	63121.8
16.816	579.377	16.82_614.3906n	41204.5	31598	33084.1	40157.5	31366	25890.7	27478.3	41525.4	42516.7	46217.2	49038.8	27276.4	47457.3	48208.5	31863.1	44836.3	34262.6	29218.9	43788.8	25605.7	25729.3	28230	37101.2	34537.1	24741	46043.6	30222.7	35725	29996.8	45979.5
16.6959	615.896	16.70_570.9253n	206.016	134.725	169.309	163.338	206.338	153.453	150.674	202.328	247.107	296.96	315.167	158.618	322.381	271.522	163.058	223.981	156.111	161.075	227.959	112.475	101.546	151.992	129.399	144.819	146.577	270.235	99.0934	252.872	149.999	288.774
16.8503	907.633	16.85_942.6465n	27927	23727.9	23379.2	28681.3	22516.7	18305.6	19370.2	28321.5	27934.3	31874	35672.8	18960.8	34112.2	34967.3	22973.1	30622.1	25144.9	20583.1	28702.8	17755.7	17876.6	19885.2	27220.7	25648.7	17304.8	31648.7	21253.8	26517.6	21638.5	31587.3
16.4274	895.575	16.43_850.6037n	8160.76	6157.73	6295.13	7926.41	5904.54	4587.08	4898.83	8013.19	8301.71	9926.87	11338.4	4761.62	10821.2	11127.4	6297.74	8818.58	6822.55	5375.73	8466.48	4179.63	4430.87	4967.23	7422.53	6999.5	4100.15	9301.81	5497.34	7021.91	5511.38	10037.8
16.9189	449.228	16.92_852.4777n	29385	24436	24480.9	29900.5	23323.2	21164.1	21882.9	30674.3	28822.1	30919.1	34848.8	21077.6	32423.8	33566.8	24243.9	30698.2	26357	23087	29645.9	20378.1	21044.3	22604	27756.7	26613.4	20028.2	31310.9	23551.1	26746.1	23345	31117.6
16.9189	904.567	16.92_840.5512n	41011.8	33448.6	34098.1	41028.8	32305.7	27109.5	28437	40728.7	43963.5	48525.1	55087.1	27933.1	51719.9	54517	32870.9	47804.3	35502.4	30338.1	44993.8	26583.9	27614.2	29459.4	37894.3	36187.4	25998.7	47952.9	31465.1	36832.4	30625	48094
16.4274	939.588	16.43_894.6164n	37060.9	33998	36982	39923.2	36208.9	32563.8	33888.1	40969.3	37630.4	40740.2	42571	33062.6	42647.5	44048.1	37082.5	38919	35803.6	34404.5	38574.4	30859.6	30973	33613.2	36264.8	37362.9	30597.8	40652.6	35278.3	37356.5	34953.1	40334
16.4274	937.604	16.43_972.6181n	5478.73	4662.42	4994.08	5397.85	4698.42	3596.15	3785.46	5942.85	5750.56	6558.78	7372	3819.17	6728.67	7295.99	4555.21	5836.55	5002.1	4212.43	5554.12	3322.31	3451.47	3844.55	5495.32	5210.53	3310.43	6145.5	4210.89	5334.57	4454.8	6216.99
16.4274	791.331	16.43_746.3594n	1177.68	750.905	840.162	1124.27	851.642	572.532	701.648	968.196	1206.1	1778.68	3135.69	635.337	1849.12	2255.25	761.092	1334.75	842.288	657.953	1276.87	593.566	635.29	667.035	958.875	871.14	584.715	1559.21	784.191	880.247	788.217	1565.04
17.0733	631.299	17.07_1216.6205n	2617.15	1957.77	1820.49	2563.63	1859.06	1674.74	1684.85	2595.38	2999.66	3279.95	3688.32	1692.59	3189.55	4364.21	1892.68	3124.86	1989.5	1695.46	3027.49	1557.97	1697.43	1797.32	2176.43	2173.52	1477.94	3259.98	1902.24	2048.8	1805.88	3285.23
17.0904	581.358	17.09_536.3871n	124745	100568	99234.4	121472	94695	79542	84437.5	124374	128568	139643	147832	81578.5	145376	146803	96742.3	134030	104515	88431.2	131467	76904	79520.6	86455.4	111333	106298	76298.6	137535	91688.9	109564	91420.4	139857
17.1076	487.825	17.11_423.8089n	930.798	551.226	595.17	582.977	528.443	390.757	511.7	759.153	977.776	1188.21	1416.87	529.01	1355.85	1247.42	605.785	1338.38	540.226	454.867	1110.57	487.539	429.216	363.768	569.591	599.51	429.969	1177.39	597.794	581.647	487.326	1227.36
17.1247	553.865	17.12_489.8491n	971.151	658.52	741.886	750.15	623.737	456.607	600.588	838.077	1195.55	1340.23	2198.74	505.597	1345.26	1458.93	553.124	1284.28	733.034	623.469	1199.16	480.514	428.879	641.381	805.762	797.575	515.888	1472.4	518.737	713.014	581.079	1266.4
17.1419	641.919	17.14_577.9036n	1378.45	1045.68	996.072	1036.81	973.262	837.989	801.808	843.062	1286.69	1420.68	2016.03	788.462	1509.28	1546.13	1066.25	1080.23	937.769	1038.42	1269.44	672.616	725.014	781.04	1073.05	986.206	691.309	1388.71	875.833	1053.2	970.095	1504.72
17.1419	619.906	17.14_555.8900n	925.861	564.955	487.145	594.345	504.34	339.866	419.777	560.465	798.678	952	950.088	342.502	987.976	982.264	637.472	880.812	523.75	479.481	978.274	398.754	377.267	414.176	552.54	550.097	384.797	1030.09	451.028	524.213	454.319	908.156
17.1247	1045.69	17.12_1000.7208n	4259.49	3908.19	3758.91	5104.5	3374.34	2451.66	2841.48	4742.73	4573.57	4512.38	5637.74	2814.97	5136.12	4674.36	3655.33	4817.77	3661.8	3038.68	4326.33	2335.37	2421.1	3556.09	4476.61	3676.21	2526.52	4924.59	2906.52	3930.36	3002.46	4782.37
17.2105	501.344	17.21_437.3284n	57416.1	42622.7	42718.6	52349.8	40927.3	34672.1	36701.1	53799.9	58504.1	66044.7	70087.8	36221	67370.5	71350.3	40835.9	63132.1	44240.5	38077.9	61792.2	34223	34879.8	37276.2	47875.1	45180.4	33288.7	64831.8	39578.2	46754.4	39037.8	63803.3
17.1247	433.186	17.12_468.1994n	16129	26949.3	26353.9	32391.2	24426.6	20078.4	21210.6	16012.1	16198.2	19772.2	23328.3	20671.9	21711.1	23284.1	25223.2	17331.7	28191.5	22508.7	17049.7	19617.2	20119.4	22275.2	31177.3	28842.7	18769.4	18617.5	23135.2	30321	23014.3	19529.9
17.2563	626.914	17.26_562.8981n	1520.55	1750.9	1981.67	2511.64	1735.86	1469.12	1715.67	2266.05	1429.76	1610.87	1634.5	1625.26	1405.35	1310.37	1953.53	1237.42	1840.34	1683.62	1328.87	1442.64	1529.17	1592.59	2171.58	2171.14	1556.76	1486.58	1761.41	2075.81	1908.26	1478.74
17.0904	913.613	17.09_868.6417n	14416.2	11911.6	11446.7	15072.7	10950.3	9815.41	9781.62	15628.3	15417.1	16592.3	18826	9488.64	17928.1	17811	11720.7	16604.1	12507.9	10705.4	15540.8	8928.55	9257.27	10020.6	13359.1	12576.8	8543.22	17487.2	10884.4	12521.8	10370.5	16324.3
17.0904	443.783	17.09_379.7671n	250.18	257.253	219.774	269.285	229.824	203.642	225.976	307.824	260.978	324.281	312.308	243.45	285.517	306.411	273.23	278.522	269.663	193.484	287.482	229.246	223.607	222.205	269.289	245.989	183.273	308.209	232.334	201.773	239.302	269.02
17.0904	421.765	17.09_357.7492n	206.208	206.011	237.978	237.157	191.425	211.669	182.241	261.522	224.382	257.854	245.338	173.347	219.996	253.174	194.452	221.889	241.42	197.962	228.829	242.339	159.382	217.419	327.096	239.551	193.86	246.285	255.372	284.42	195.594	225.343
16.4274	639.874	16.43_575.8583n	1339.7	1170.41	1327.41	1419.73	1234.53	1035.28	1094.35	1461.06	1438.2	1609.27	1776.82	1078.4	1762.01	1739.45	1235.61	1544.13	1290.54	1172.53	1523.64	1009.56	1032.01	1119.85	1369.49	1272.53	996.268	1700.55	1190.61	1342.39	1200.82	1585.25
17.3592	613.331	17.36_1202.6653n	19568.5	16680.5	16019.5	19120.1	15022.8	12826.6	13345.9	20185.7	19357.9	21457.5	24099.8	13051.6	23510.4	23585.3	15426.9	20069.7	16820.3	14238.5	20317.6	12214.3	12991	13913	18116.8	17438.8	12070.1	21173	14850.9	17638.8	14609.7	21365.3
16.4274	588.809	16.43_524.7929n	90.9978	68.1201	83.8958	124.496	74.8878	70.3786	46.5552	104.131	84.3753	239.515	168.4	24.0178	188.487	225.596	110.956	161.311	74.3151	138.144	129.507	70.5025	91.3435	93.8751	64.3105	174.462	59.672	184.146	72.9563	149.598	85.5465	121.351
16.4274	567.255	16.43_1088.5325n	4957.8	4497.77	4458.4	5518.15	4224.31	3575.34	3918.11	5665.81	4767.25	5458.29	6030.36	3811.49	5757.86	6040.07	4433.71	5133.14	4767.44	3874.94	5167.54	3498.76	3784.95	4058.74	4990.23	4812.88	3546.77	5386	4056.19	5102.61	4106.8	5398.04
17.4449	372.241	17.44_698.5043n	7830.02	6019.47	5575.34	7114.31	5390.11	4640.8	4822.1	7384.84	7788.78	8907.69	9578.9	4639.47	9360	9623.1	5680.28	8239.05	6083.44	5129.23	8490.42	4377.3	4532.25	5016.03	6436.96	6140.32	4382.14	8823.53	5370	6449.91	5185.07	8801.68
17.4449	872.658	17.44_827.6870n	15744.6	13626.6	12834.7	15831	12071.3	10150.4	10852.9	15782	15802.2	16916.8	13601.7	10467.5	18278.8	16451	12786.1	16990.1	13770.7	11835.8	15642.5	9962.44	10263.5	11137.1	14774.3	13902.9	9474.01	16428	11876	14319.6	11763.6	16059.2
16.4274	510.31	16.43_996.6241n	8104.82	6570.51	6964.42	8114.12	6552.62	5276.29	5773.55	8450.07	8503.52	9783.67	10647.6	5600.42	10267.2	10524.3	6683.63	8351.99	7055.5	6250.78	8780.13	5151.55	5212.82	5798.91	7577.23	7004.17	4865.24	9629.1	6221.53	7386.68	6336.2	9629.65
17.4792	563.295	17.48_1080.6125n	11049.4	9429.57	9355.4	11393.3	8946.57	7679.23	8032.42	11677.9	10142.7	11082.8	12722.4	7823.11	11698.1	10982.7	9260.64	11333.2	9801.94	8423.88	10663.7	7597.75	7667.77	8311.55	10285.3	9676.5	7463.68	11818.2	8843.05	10172.6	8706.86	10879.9
17.4621	1087.66	17.46_1122.6738n	3291.82	2957.38	2832.94	3617.46	2496.62	2194.43	2188.47	3770.25	3518.43	4101.93	5555.06	2255.99	4272.24	4358.71	2676.21	4032.69	3059.62	2279.83	3317.61	2084.21	2202.84	2442.02	3048.87	3318.84	2130.12	3895.82	2804.09	3275.78	2615.48	3867.5
16.4274	510.148	16.43_446.1324n	4773.65	3306.8	3387.18	4536.12	3160.72	2583.98	2750.42	4667.43	4879.87	6526.7	7966.91	2661.59	7006.22	7356.76	3188.64	5586.75	3626.73	2834.85	5262.01	2486.52	2564.16	2845.26	3880.55	3662.22	2509.08	5690.42	3025.02	3836.1	3070.39	6012.63
16.4274	488.785	16.43_443.8136n	163.451	123.943	140.334	162.076	135.713	117.328	114.792	193.517	194.918	185.096	218.778	85.1742	158.167	217.061	151.419	196.615	134.701	115.584	213.467	97.7748	69.9557	155.766	183.24	154.122	69.0027	212.532	116.904	193.213	105.504	159.359
16.4274	459.761	16.43_494.7745n	131.945	70.7705	123.911	94.3945	127.444	76.5026	77.0056	183.771	172.872	164.925	308.925	100.305	212.652	284.255	102.354	247.063	105.271	87.7287	173.698	101.527	65.4197	97.5683	122.551	149.625	88.3571	199.359	134.066	190.588	122.342	123.254
16.4274	421.218	16.43_376.2473n	54114.1	43859	44489.8	52083.6	43140.9	37655.7	39918.4	53363.7	53649.7	59195.7	64615.4	39043.3	62590.6	63672.9	43953.3	56516.6	46603.9	41097.3	55510.2	36621.6	38217.1	40379.5	48282.8	46506.1	36495	59324.5	42267.9	47783	42224.1	58529.4
16.4274	413.659	16.43_368.6875n	277.122	214.113	217.345	258.064	223.829	156.631	183.233	264.686	333.724	295.504	291.586	180.7	291.059	344.464	227.828	266.752	239.283	181.379	276.913	179.83	181.144	210.041	252.3	255.283	143.787	335.272	191.289	251.375	223.091	293.8
17.7193	806.01	17.72_741.9941n	11.8316	680.255	662.244	800.526	690.3	420.238	511.905	118.267	26.0703	33.5413		488.144	12.4997		609.067	193.949	655.836	527.324	15.0746	483.033	521.85	490.04	811.764	719.724	411.913	33.654	528.622	747.92	579.232
17.7365	750.004	17.74_1476.0107n	23411.4	28554.8	27958	33371.5	26885.2	22503.4	24252.8	24182.8	24540.4	25730.8	26720	23253.9	26696.4	26304.4	27201.4	30129.5	29381.4	25125.2	24419.5	22049.1	22817.2	24976.1	31587.6	30382.6	21647.6	25658.4	26306.1	30975.4	25909.5	25390
17.7536	716.996	17.75_672.0247n	1228.93	2732.74	2790.91	2984.45	2761.09	2070.61	2274.16	1195.25	1658.78	1768.95	684.433	2336.36	1675.14	1242.1	2497.36	2455.78	2980.31	2237.32	1598.06	2078.22	2011.08	2229.27	3071.86	2952.62	1995.02	1493.67	2414.9	3040.49	2393.91	1755.5
17.7365	727.988	17.74_1409.9985n	14441.2	19604.5	19683.3	22203.3	18661.6	15262.8	16264.4	13499.9	18430	15701	16810.3	16203.4	15666.8	17357.6	18537.4	19562.3	20647.6	17277.7	14548.6	15393.9	15230.4	16782.8	22048.5	20903.1	14602.4	15559.7	17884.7	21702.3	17560.6	16651.6
17.8051	661.949	17.81_1277.9200n	27440.6	38060.5	37298.2	42867	35699.3	30632.1	32281.5	27808.8	29493.9	30913.9	30886.9	31854.7	32453	30873.3	36701.1	32798.3	39684.4	33558.6	29637.4	30007.6	30498.5	32779.4	41766.7	40048.6	29402.5	30554.3	35564.3	41337.5	34582.4	31719.3
17.8223	664.463	17.82_1282.9476n	84845.3	86580.9	84007.8	105970	79719.6	67899.4	72280.9	90174.6	89470.4	84481.3	77660.7	69618.6	100489	80609.9	82141.9	92158.5	89469.1	75787.7	89713.5	65529.9	67677.5	74042.1	95368.8	91206	64572.8	90952.7	80114.1	94033.6	77901.3	84797.9
17.8051	683.963	17.81_1343.9294n	24679.6	34894	33950.1	38979.5	32181.7	27483.5	29087.1	24496.6	27332.8	28903.4	26677.8	28262.8	29177.4	26148.1	32858.5	31934.2	36153.9	29822.9	26630.5	26923.9	27271	29862.9	37899.2	36964.3	26076	29289.3	31645.4	38206.1	30774.9	29122.2
17.7193	777.427	17.72_1530.8584n	2040.94	1643.99	1465.59	2270.02	1492.53	1121.05	1343	2347.27	2487.68	2653.76	1892.62	1194.59	2009.92	1794.99	1630.47	2572.13	1739.23	1420.32	2291.42	1121.52	1315.39	1325.23	1804.89	1798.29	1077.42	2490.84	1379.11	1972.96	1423.55	2764.57
17.8909	598.901	17.89_1151.8229n	25705.6	29033.3	28166	33159.4	26740.1	22432.8	23735.7	26108.6	27056.7	27929.1	28847.3	22963.4	29340	27816.9	27322.9	28402.4	30069.6	24845.7	26609.5	21498.8	21945.1	24144.7	30871.4	30355.5	21294	28415.6	26447	30571.7	25752.4	28731.9
17.9251	573.378	17.93_1122.7597n	30301.9	41407.4	39771	47373.3	38287	32316.3	34758.8	32027	30137.8	34031.9	30166.2	33565.6	34028.6	32211.9	39073.9	33708.5	43015.3	36101.6	32721.9	31524.2	32282.6	35325.1	44094.8	43552.3	31356.2	33868.2	38263.4	44082.6	37440.3	34144.4
17.9594	551.881	17.96_1079.7646n	68963.5	64605.7	62675.6	77879.8	59413.9	49801.5	52747.6	69185	72094.2	78102.9	81566.7	51343.6	80000.3	79612.9	60840.6	75071.3	66484.9	55650.2	73492.7	48224.4	49058.5	53985.5	71387	67883.3	47778.4	75522.8	58266.7	70668.3	57599.6	77146.5
17.9594	529.352	17.96_1034.7082n	12215.8	18835.4	17872.2	21952.9	16995.4	14440.8	15651.5	13333.2	10781.7	13624	12119	14909.1	14117.6	11491.3	17703.3	13834	19476.6	15782.6	13655.3	13943.3	14412	15523	20142.8	19602.3	13929.5	13720.7	17568.7	20224.3	16549.8	13779.2
18.0052	510.369	18.01_974.7598n	65302.7	53974.9	51962.1	66474.3	49187.5	40734.1	43533.2	64499.9	67954.8	73690.6	75092.8	41935	72868.7	75240	50994	69822	55918.9	45722.3	67565	39088	40171.8	44816.9	60299.4	56870.7	38640.1	71025.7	48292.7	58992.5	47575.1	72798.1
18.0566	485.817	18.06_421.8016n	26501.8	17051.4	16845.7	23128.5	15502.2	12712.5	13619.6	21577.4	32517.1	38963.1	44683.1	13107.8	41155.9	43645.9	16156.6	34826.9	18059.8	14358.5	33850.8	12069.3	12367.4	14201.5	19901	18384.8	11802.6	35678.4	15392.4	19294.1	15101.2	37456.8
18.0566	743.988	18.06_679.9725n	706.02	286.626	216.994	342.599	196.765	196.402	262.771	396.48	685.625	616.791	808.777	229.679	776.576	734.8	291.622	664.958	161.934	209.43	712.645	184.169	137.148	140.966	256.863	317.144	176.01	894.516	332.649	253.52	163.711	707.507
18.0566	702.957	18.06_657.9861n	1767.71	1343.07	1127.7	1515.02	1212.31	884.776	1010.28	1197.97	1753.54	1824.7	1531.76	895.04	1922.57	1665.93	1254.25	2230.26	1389.83	1235.82	1999.61	951.228	976.47	1166.54	1243.52	1501.72	954.449	1983.07	1200.13	1387.44	992.639	1817.77
18.0737	1161.78	18.07_1116.8065n	4031.36	2007.74	1906.41	2705.91	1679.57	1632.77	1523.06	2737.18	3645.57	3798.93	4515.75	1639.61	4701.09	4893.13	2089.51	4237.33	2364.91	1750.44	3777.39	1440.19	1497.24	1802.55	2584.83	2235.73	1239.79	3981.43	1851.18	2255.61	1872.44	4179.99
18.1252	868.625	18.13_804.6097n	7269.01	7271.47	7401.27	9132.77	6097.25	5255.3	5578.95	7829.05	6693.6	8235.6	8059.1	5321.31	8255.83	8510.13	6997.1	7533.12	7197.25	5760.15	8004.41	5268.1	5482.61	5668.78	7603.52	7433.04	4902.34	8333.46	6401.06	7830.18	5899.27	9108.23
18.0394	766.002	18.04_701.9858n	507.225	288.03	214.681	245.308	238.694	229.365	259.824	291.583	518.177	500.691	538.183	194.277	545.054	573.21	259.828	599.329	283.872	215.151	483.089	163.264	139.051	241.981	341.814	291.963	133.518	591.042	244.305	215.004	260.423	558.314
17.9423	554.403	17.94_1062.8269n	78253.4	71611.7	69848.5	87326.7	65369.4	54529.1	58237.2	78483.5	80674.9	86421.9	86020.9	56014	87116.7	87052.5	67661.6	86534	74053.5	60905.6	81382.1	52395.7	53717.1	60019.8	79645.5	75824.3	51731	85968	64259.5	78428.7	63868.6	87770.1
18.211	449.776	18.21_404.8053n	586.457	426.955	400.227	518.225	388.732	389.061	362.47	531.103	693.42	697.111	672.283	367.509	734.175	683.925	402.202	694.4	434.401	373.568	814.809	365.489	367.763	443.135	496.514	452.786	329.592	842.242	456.335	507.134	441.314	721.438
18.2281	324.715	18.23_359.7293n	766.43	681.285	627.762	750.977	549.826	543.625	533.803	863.389	666.695	537.816	457.722	511.304	637.162	503.566	620.696	606.915	600.93	544.25	799.223	467.009	504.125	524.269	649.396	614.785	468.884	723.468	592.594	646.135	528.269	574.996
18.2281	758.589	18.23_1493.1810n	8855.05	6492.94	4223.3	5010.36	3166.51	2653.36	2886.04	4720.13	4819.1	6940.55	3636.77	3186.39	4494.25	3640.09	3151.68	4016.87	5903.84	10147.7	6664.13	2481.53	2504.43	3079.91	4056.12	5722.74	2900.73	5942.02	2917.39	3795.98	3279.61	5527.36
18.2281	590.914	18.23_625.9279n	486.255	562.284	486.313	765.432	561.441	377.106	508.585	792.432	698.063	681.876	692.736	370.42	665.939	606.754	663.628	633.384	626.952	636.347	588.885	350.163	441.304	432.359	622.453	630.762	436.71	727.118	508.518	656.262	464.103	681.573
18.2281	539.388	18.23_574.4023n	131469	100728	97034.5	124683	91502.1	76345.7	80507	127688	131349	144944	154511	77655.7	146485	150948	95615	139728	104473	85421.8	136185	72804.5	74900.4	82989.7	110317	107053	72272.8	138317	88648.4	107943	89323.8	140229
18.2281	477.37	18.23_908.7611n	153637	123901	121583	149671	115724	101826	106350	154038	154425	160214	160433	104070	163388	160401	118329	160756	126552	110537	156057	99049.3	100491	108632	134825	128936	97808.1	160743	115222	132793	113525	159588
17.908	1173.81	17.91_1128.8399n	14801.5	39821.2	38384	45463.7	35928.8	30552.9	32029	17318	15420.3	17661.6	20499.9	31560.8	19254	19392.9	37413.2	18499	41285.1	34464.2	15798.4	28859.8	30253.6	33736.8	44219.4	41303.3	28413.4	18094.3	35563.6	43299.5	35044.9	17701.3
16.4274	403.182	16.43_760.3862n	3106.42	2415.96	2147.57	3000.67	2036.02	1838.65	2012.56	3001.99	3053.51	3535.2	3924.44	1789.14	3544.19	3768.79	2374.88	3299.86	2545.94	2034.42	3114.78	1593.71	1784.87	2068.38	2575.02	2564.34	1730.98	3473.11	2282.51	2579.46	2193.87	3486.12
16.4274	363.677	16.43_318.7061n	521.999	391.232	406.355	532.747	425.057	335.831	376.468	518.177	640.656	638.298	548.31	405.626	560.428	623.369	435.819	605.843	505.222	388.04	561.318	360.064	384.066	417.922	486.669	435.552	358.037	712.593	415.325	482.643	411.992	571.244
18.5196	593.909	18.52_529.8931n	6137.54	4035.21	3764.68	5322.82	3546.57	2764.05	3087.4	5346.47	6514.24	7436.76	7379.98	2997.19	7616.68	7685.15	3608.13	7107.94	4180.77	3419.86	6933.47	2791.38	2851.5	3293.03	4247.03	4243.86	2854.4	6989.14	3524.85	4374.64	3367.99	7455.95
18.6912	703.97	18.69_639.9542n	1040.48	412.471	443.455	474.051	397.25	222.401	373.462	453.055	902.321	1160.33	1073.26	205.489	1210.64	961.333	434.959	1034.69	466.533	416.142	1168.45	224.757	178.505	239.022	477.267	506.545	247.436	1193.8	377.577	416.04	425.663	1075.35
18.7255	615.914	18.73_551.8987n	3330.14	1773.75	1600.35	2654.69	1517.95	1162.6	1422.31	2646.9	4085.04	4255.97	4866.89	1290.95	4768.09	4574.56	1641.24	4043.9	1893.93	1416.28	4136.03	1097.22	1047.03	1434.94	1901.81	2017.24	1125.85	3992.13	1474.25	1826.95	1483.93	4349.76
18.7712	571.901	18.77_507.8855n	3763.44	1925.94	1958.98	2609.68	1892.76	1433.14	1553.58	2898.2	4480.05	4515.52	4266.91	1360.24	4503.55	4266.04	1542.01	4205.26	1889.74	1622.55	4031.33	1564.06	1377.64	1545.83	2104.96	2060.18	1461.06	4616.14	1620.92	2066.84	1420.04	4628.1
18.5196	433.336	18.52_388.3644n	299693	247859	245183	300257	233401	200837	210121	292946	302934	333651	358344	205750	344070	350754	238596	318079	257205	221809	312265	195391	197972	217013	273328	263128	192399	324403	228453	270743	225730	329101
16.4274	362.169	16.43_700.3422n	7328.98	5549.26	5679.74	6880.04	5425.42	4473.11	4855.39	7208.97	7312.01	8700.36	9366.42	4674.91	8687.34	9236.17	5547.4	7850.18	5933.41	5103.63	7742.17	4320.46	4436.16	4977.06	6490.22	5692.65	4285.26	8108.65	5198.76	6109.59	5241.13	8228.52
16.4102	560.766	16.41_496.7500n	92.9302	73.3643	96.5087	142.852	67.353	133.084	119.489	137.951	182.247	189.404	191.631	136.188	174.02	191.436	148.996	112.859	65.6931	99.5257	130.487	80.65	67.1303	97.7538	171.671	85.9774	82.6693	193.558	135.967	133.509	136.898	233.59
19.2343	900.708	19.23_855.7370n	25234.6	18992.4	18786	23053.6	17470.9	14943	16217.3	23505.6	24878.6	26538.1	27159.7	15506.7	26992.3	25987.6	18189.3	26935.8	19349.1	16329.6	25796.9	14701.9	14712.3	16574.9	20907.8	19805.8	14426.6	26726	17635.3	20085.9	17473	26003.8
16.4274	340.701	16.43_375.7148n	1548.86	1267.14	1252.73	1557.67	1205.25	1022.22	1042.81	1452.66	1596.64	1609.53	1954	1088.42	1856.6	1839.23	1220.42	1588.33	1214.71	1130.01	1603.08	971.829	983.057	1098.82	1338.4	1362.04	973.342	1762.37	1224.81	1332.98	1151.7	1635.66
19.3715	780.014	19.37_1536.0320n	8098.49	6862.13	6698.57	8328.88	6436.18	5261.82	5753.06	8274.8	8276.2	8852.54	9194.88	5452.82	9059.96	9375.01	6672.86	8682.03	7068.87	6030.17	8169.15	5089.61	5092.08	5799.35	7551.88	7351.63	5028.64	11902.8	6125.39	7574.73	6210.82	8159.06
19.4058	769.988	19.41_725.0171n	312.988	339.688	403.928	471.059	356.354	309.456	307.63	453.322	370.281	404.291	469.267	296.774	458.059	385.636	349.211	391.142	394.569	317.409	283.403	290.125	263.896	327.46	430.228	438.426	228.656	860.279	344.038	381.153	293.861	360.96
16.4102	454.709	16.41_489.7227n	279.162	205.515	188.936	233.55	188.885	147.522	173.901	224.383	259.779	266.033	362.848	136.569	281.162	342.324	215.716	269.686	208.677	155.287	310.492	145.286	194.214	201.004	174.065	225.267	172.806	191.474	187.219	266.129	220.51	280.85
19.4401	658.959	19.44_613.9878n	1610.94	1493.63	1595.57	1852.05	1486.55	1076.03	1211.29	1665.8	1934.38	2002.78	2111.63	1212.48	2009.87	1975.23	1348.49	1749.45	1529.28	1287.51	1749.87	1198.23	1097.45	1249.41	1706.89	1615.16	1118.17	1674.73	1356.86	1615.2	1292.38	1819.02
19.4744	592.92	19.47_547.9487n	2053.75	1921.98	1949.61	2365.65	1912.62	1488.41	1606.6	2334.48	2200.09	2570.02	2650.08	1625.02	2855.67	2714.59	1825.64	2335.12	2037.86	1689.14	2610.62	1514.39	1386.26	1511.69	2140.44	2028.39	1423.27	2241.65	1827.62	2137.38	1706.04	2064.88
19.4572	725.976	19.46_681.0052n	7160.67	4318.48	4355.23	5511.25	4121.43	3159.43	3604.55	5611.81	7636.06	8664.98	9125.72	3388.22	8907.4	9065.29	4177.75	8018.54	4438.87	3842.54	7838.81	3194.1	3243.15	3528.84	4767.38	4664.76	3148.45	8523.25	3996	4803.06	3879.28	8164.62
19.503	859.062	19.50_795.0467n	1598.27	624.614	619.992	730.532	589.632	455.606	482.264	876.364	1951.88	2014	2217.82	481.188	2128.11	2148.47	534.217	1943.07	620.652	540.78	1849.74	554.583	454.051	450.198	692.365	649.49	411.978	2315.6	507.045	553.116	487.094	1940.55
19.5201	559.36	19.52_1094.7230n	7360.19	8152.04	7872.16	9806.72	7430.71	6337.9	6875.91	10084.6	6776.09	8226.55	8801.05	6460.63	9181.17	8575.53	7743.5	8714.4	8265.4	7092.41	8171.72	6094.73	6365.16	6934.93	9069.53	8571.93	6049.54	8986.16	7429.92	8713.22	7401.9	7432.12
19.503	1145.78	19.50_1100.8084n	17656.7	18236.9	17558.4	23556.9	17211.1	13372.1	14610.4	23544.6	16049.2	20636.4	25314.1	14054.5	22527.5	21981.5	17515.9	18505.7	19108.7	15248.9	17232.4	12726.9	12867.9	15053.3	20903	19252.9	12104.4	19704.2	16246.2	20691.5	15851.1	19779.1
19.4572	647.934	19.46_1271.8716n	135197	110762	108957	136230	103978	86848.5	92739.6	137061	140243	156198	164476	89076.9	159262	163136	106695	147891	114364	97040.8	144198	84626.5	85869.7	94611.8	123259	117597	84237.6	151195	101236	120859	100768	154676
16.4102	417.725	16.41_452.7389n	315.443	87.7835	149.592	154.066	97.7534	138.346	72.8437	117.907	245.151	300.127	172.084	114.952	240.876	275.507	109.538	267.638	107.434	163.43	285.175	88.7286	73.4478	94.0653	241.42	155.701	77.2874	203.582	105.541	162.322	145.211	251.174
19.5715	724.529	19.57_1425.0608n	10470.3	7839.65	7442.54	9250.1	7214.75	5771.3	6277.31	9306.92	10839.7	11920.4	11808.6	5984.63	11979	12720.3	7293.79	11579.1	7903.75	6741.14	11037	5770.75	5750.3	6482.5	8614.79	7966.72	5628.31	11698.4	7004.9	8260.69	6844.17	11462.3
19.5715	685.443	19.57_1324.9079n	35118.1	30545.5	30445.5	30604.5	29062.5	22664.6	24837.3	29988.7	35339.8	39168.7	43542	27282.2	43091.4	40108.7	29273.4	37405.5	31266.6	25831.1	34467.1	22833.3	22551.6	25530.3	34184.1	32750.4	21377.1	38864.4	27273.4	34667.3	27094.5	37572.3
19.6058	663.47	19.61_1280.9625n	80857.3	76558.4	75633.6	78651.2	71725.1	60186	63807.4	76015.4	82116.1	87767	93722.4	68607.1	93117.4	88610.6	72888.4	87316.1	77641.7	66492.6	85929.2	60281.9	59573.3	65658	85806.1	81207.1	58172.2	87934.8	68531.4	84572.7	68828.5	87314
19.623	641.424	19.62_1236.8686n	22363.1	11474.6	11061.4	14790.8	10739.3	8647.42	9289.77	15108	22188.3	23189	26202.9	8828.5	24184.8	24962.7	10730.2	23392	11600	9752.9	23494.4	8343.16	8389.92	9477.55	12946.5	12172.1	8134.91	23042	10308	12821.8	10106.3	24853.5
19.5715	471.341	19.57_896.7037n	13775	10002	9633.14	12581.4	9143.92	7658.01	7933.09	13398.8	14264.3	16060.8	18268	7885.96	17512.6	17079.7	9398.07	15411.5	10262.3	8461.03	15258.8	7208.84	7517.4	8184.54	11004.1	10362	7278.95	15783.9	8648.6	10660.6	8850.76	15901.5
19.6573	1171.8	19.66_1126.8262n	21065	8737.54	8257.14	11422	7942.18	6135.94	6639.3	12784.5	20642	25448.7	29348	6067.05	27277.1	28884.4	7776.18	22440.9	8581.89	7049.35	22026.5	6040.49	5811.37	6955.64	9185.75	9337.59	5400.54	24804.6	7360.15	9492.93	7184.8	24983.9
16.4102	409.729	16.41_345.7135n	126.354	103.617	124.069	125.534	83.1405	56.6553	91.4353	128.499	108.109	189.596	203.18	94.0529	171.769	207.132	83.0701	141.774	162.724	247.446	246.481	66.3861	74.8691	93.2536	137.338	135.257	67.8888	165.572	84.8462	99.6417	113.562	130.894
16.4102	365.67	16.41_320.6987n	730.702	867.909	774.68	821.574	777.919	630.525	682.893	623.063	660.846	847.339	1265.49	699.839	930.107	1039.72	840.945	842.149	884.569	722.027	885.863	667.496	621.394	694.355	1173.51	919.766	623.183	777.643	843.896	873.388	766.241	757.365
16.3931	785.466	16.39_820.4803n	6738.37	6022.96	6027.54	7646.15	6079.38	4666.86	4873.74	7019.13	7276	7939.6	9122.85	4920.3	8610.42	9222.6	6017.52	7675.89	6519.23	5406.52	7146.94	4452.65	4514.39	5043.09	7129.48	6675.58	4243.89	7915.77	5295.88	7027.5	5500.48	7731.29
19.8116	775.576	19.81_810.5894n	20867.6	13695.4	13685.3	16472.1	13136.9	10727.1	11508.2	16713	22842	25999.6	31210.6	11159.8	27135.4	28636.8	13122.6	24270.4	14186.3	12330.7	23991.2	10596.9	10641.5	11759.7	15312	14518.1	10301.8	24922.3	12283.7	15828.7	12329.4	25813.4
1.63672	345.028	1.64_644.0770n	3559.13	3882.29	7113.45	5796.21	5495.72	7489.41	4109.23	5289.45	5353.35	4994.08	7641.36	4698.48	5123.82	3639.75	7470.07	3316.65	2999.18	1553.39	1799.11	2333	3903.3	1696.27	975.199	2655.05	1720.2	9601.19	3013.31	4924.88	2014.93	2931.35
1.63672	338.039	1.64_274.0231n	135.806	149.697	276.375	272.725	230.359	276.941	156.038	239.465	262.245	254.806	354.836	181.13	252.722	198.783	314.473	221.636	134.653	44.1468	101.518	79.1842	155.662	34.8483	37.3844	123.456	42.9653	414.949	123.829	237.376	85.332	139.312
19.9317	585.921	19.93_620.9348n	872.884	790.252	690.554	935.491	727.525	530.506	690.759	1081.58	1218.7	1446.55	1408.88	570.283	1255.12	1311.21	791.788	951.033	751.459	639.441	1073.91	506.658	603.905	499.803	888.467	773.746	612.737	1175.72	790.265	852.598	519.812	1193.14
19.9317	742.61	19.93_777.6239n	28649.6	26077	25181.4	31176.8	24164.7	19797.9	21893.2	30451.3	32167.3	36646.2	39566.9	20145.3	35866.1	37633.9	25061.1	32692.5	26053.6	22186.8	34347.5	19149	19713.8	21455.5	27706.9	27281.2	18934	34700.6	22889.5	27701.4	22940.5	37011.8
19.9489	226.606	19.95_181.6350n	353.989	443.4	430.178	571.112	384.469	305.766	327.785	479.932	307.189	423.204	456.071	327.224	409.887	393.114	364.896	349.344	407.433	345.557	307.615	322.359	255.89	337.881	515.449	411.248	294.493	420.898	356.589	455.095	332.505	452.997
19.9317	1027.79	19.93_1062.8014n	1874.45	2557.75	1996.62	3092.99	2134.8	1401.47	1819.99	2440.72	2435.71	2776.82	3174.26	1654.36	2860.03	2700.69	2058.15	2534.59	2448.28	1932.36	2747.05	1625.17	1611.85	1875.85	2098.52	2364.64	1639.11	3272.56	1755.32	2337.98	1753.3	2994.92
19.9489	527.4	19.95_1008.8216n	21792.2	17538.2	17017.9	21298.4	16216.5	13367.9	13868.4	22363.9	22714.6	26266.1	29308.8	13841.2	25980.4	26800.7	16429.8	23916.5	17803.3	14703.9	23850.6	12801	12780.5	14229.8	19329.3	18554.6	12337.2	24851.7	15436.5	19206.3	15319.3	25818.9
19.9489	1059.74	19.95_1014.7680n	9786.74	9293.35	9418.95	11928.8	8968.08	6480.92	7357.31	11962	9941.01	11062.5	11468.6	7429.09	10654.3	10156.4	9208.91	9831.41	9801.42	7144.85	9699.61	6831.42	6740.55	7150.84	11010.7	10197.5	6662.4	10107.9	8426.34	10445.3	8552.77	11038.2
19.966	458.858	19.97_493.8720n	608.731	499.536	557.582	586.268	439.375	334.13	366.997	612.385	629.643	854.964	802.252	415.02	826.213	909.122	323.011	562.057	539.418	406.007	719.345	389.732	357.888	341.921	518.569	623.728	307.694	758.931	460.717	592.688	463.669	700.088
19.9489	805.61	19.95_840.6234n	22035.9	20366	20285.3	23488.7	19518.9	15728	17129.4	23091.8	22249.8	25639.7	26685	16586.8	25686	25268	19642.9	23241.7	21113.4	17789.9	23450	15937.8	16068.1	17475.2	22831.8	21885.7	15432.6	24520.1	18867.8	22440.9	18667.9	24688.8
1.63672	447.051	1.64_1294.1687n	288.37	376.273	1258.9	768.152	776.372	1571.23	490.855	616.691	649.837	491.475	1088.53	630.54	533.189	232.428	1329.46	189.157	186.569	52.6106	23.0636	131.946	416.567	60.8175	4.79099	129.62	59.9038	1849.36	209.088	518.427	85.0981	155.288
1.63672	484.116	1.64_439.1444n	2999.32	3425.63	7284.03	5267.34	5279.9	8061.79	3696.01	4732.27	4883.38	4314.46	6999.05	4149.07	4388.53	2964.95	7630.86	2594.48	2444.14	1047.91	1241.31	1766.6	3285.86	1209.16	618.753	1995.4	1199.08	10274	2441.77	4326.01	1434.58	2202.28
1.63672	538.128	1.64_493.1566n	1047.5	1168.38	2406.24	1814.08	1714.45	2599.2	1286.05	1637.15	1662.8	1483.23	2256.33	1410.36	1461.34	998.615	2566.8	933.232	878.391	410.875	487.914	630.102	1143.27	464.56	247.583	747.995	471.088	3330.9	894.136	1475.27	553.843	808.037
1.63672	472.349	1.64_1370.0625n	137.1	192.309	647.101	423.277	432.598	760.333	283.213	339.55	331.883	256.057	616.866	329.345	251.021	119.236	708.525	107.489	93.8305	15.1287	13.8957	71.3604	220.894	22.4151		67.3231	27.4403	923.96	125.967	302.449	38.9885	65.6648
1.63672	459.701	1.64_1332.1167n	192.633	264.01	805.744	520.962	515.467	1019.52	331.792	430.845	420.52	376.076	780.691	402.474	365.595	159.794	896.182	130.916	127.072	23.0571	26.0518	105.185	281.106	43.7551		115.059	43.321	1312.53	157.184	365.533	52.2017	87.021
1.63672	307.081	1.64_568.1834n	13622.5	13847.5	27955.2	21793.6	19894	30251.3	14293.8	20200.7	21541.6	21210.3	35135.6	15900.3	22030.3	15452.9	29173	12389.6	10168.8	4660.96	6167.08	7263.88	12731.2	5433.45	3031.05	8611.2	5227.32	46631.6	9838.36	17434.9	6236.82	11115.9
1.63672	201.013	1.64_356.0470n	44.8182	62.0234	142.593	71.8167	87.9684	68.5812	50.3092	106.402	93.9997	242.016	131.263	54.8557	128.784	118.394	98.5885	176.184	185.251	28.7494	253.843	92.742	75.6853	24.9949	49.0365	79.2486	24.8449	152.805	259.802	86.6032	32.6332	122.586
1.63672	231.041	1.64_416.1026n	398.893	377.784	713.366	563.957	557.957	738.11	392.484	513	534.692	534.229	699.487	413.398	509.362	409.018	734.86	443.254	343.257	175.641	244.651	234.671	366.142	160.381	172.307	285.825	192.544	1006.62	316.593	491.979	230.678	381.191
1.791	278.368	1.79_788.1186n	218.014	385.419	344.249	398.655	353.131	404.194	240.962	251.876	409.556	484.902	708.512	718.14	553.879	595.76	406.363	89.8326	156.716	115.866	73.8137	149.886		93.4369	142.201	341.043	249.757	15.3812	153.676	31.0275	73.1771	174.868
1.791	265.719	1.79_750.1717n	2077.38	1211.26	1086.46	1187.31	1098.6	1164.1	769.364	1410.28	1492.48	1758.07	1895.48	2020.53	1785.7	1730	1281.58	657.933	688.224	491.048	597.96	529.214	172.917	297.142	454.573	1038.11	823.237	372.63	459.807	490.223	362.284	641.646
1.791	389.078	1.79_754.1601n	229.49	483.977	407.276	482.575	467.801	453.548	301.525	386.177	533.554	637.11	880.565	886.176	713.565	784.646	516.318	250.19	197.534	151.484	155.258	201.271	19.1206	98.8037	161.76	430.159	323.615	30.9056	179.725	72.8754	102.491	261.263
1.791	388.108	1.79_730.2370n	184.989	1030.63	863.539	1243.2	945.268	888.681	606.009	795.261	1356.48	1799.77	2899.52	1736.58	2132.14	2423.58	1077.95	423.892	459.247	331.558	380.963	437.838		272.659	454.556	1009.21	629.386	61.6193	429.467	126.079	271.178	809.347
1.63672	215.353	1.64_599.0743n	405.492	485.94	822.513	672.621	686.069	881.028	525.132	602.171	630.316	490.238	644.472	611.996	470.521	359.889	858.766	329.626	344.139	188.996	161.437	277.639	459.769	199.143	80.7561	300.531	205.563	911.263	376.294	562.38	231.008	244.354
1.28243	298.485	1.28_333.4988n	209.573	171.941	127.685	158.597	133.214	165.478	140.551	256.02	244.163	246.633	236.489	122.206	255.526	278.966	224.004	336.144	165.031	183.89	241.282	122.004	93.2338	106.504	154.732	212.307	120.048	166.217	124.121	185.854	147.085	241.433
1.28243	238.526	1.28_273.5402n	376.798	247.734	304.249	281.109	305.937	208.625	179.434	237.773	420.255	599.494	343.078	190.471	432.59	625.667	240.247	766.781	441.928	279.157	656.397	332.871	184.026	325.343	367.893	408.335	241.129	412.352	329.712	449.555	371.578	679.138
1.8767	198.008	1.88_133.9920n	297.196	208.741	186.599	292.463	236.532	199.415	134.282	241.24	314.678	428.538	263.783	72.9858	408.643	568.488	246.707	885.052	342.568	311.462	649.944	206.322	189.982	213.926	397.554	245.859	185.661	433.699	266.914	442.779	333.483	668.213
1.8767	220.99	1.88_396.0011n	46.3905	42.533	36.027	106.085	72.7744	144.64	42.4058	75.0016	73.0083	81.0209	49.684	18.0088	93.5122	96.8433	138.095	410.441	70.9041	172.573	109.422	51.11	44.7526	47.3262	75.1207	55.4115	39.1579	149.087	65.007	122.722	78.2724	118.414
1.8767	242.034	1.88_178.0186n	0.797958	24.9568	17.4902	0.538837	18.0887	32.3559			14.7696	27.4301			5.7471	11.3696	19.8656	201.216	51.6031	34.2294	31.7552	28.0832	9.61983	6.97765	14.5463	20.3755	12.854	14.0356	17.1092	30.2629	31.701	46.5384
1.8767	261.029	1.88_296.0428n	260.498	186.369	181.102	418.116	277.453	437.411	106.987	199.864	215.405	302.93	165.708	57.245	382.767	334.752	438.368	5079.16	234.132	851.052	283.691	181.51	114.339	132.91	200.563	187.298	109.779	538.511	142.168	319.709	239.608	356.504
1.8767	240.934	1.88_195.9627n	399.002	317.091	308.291	297.455	342.651	131.024	259.838	314.819	373.155	367.351	244.892	181.598	306.682	422.211	217.549	409.68	516.112	332.126	693.273	458.878	376.793	499.708	587.966	467.428	385.927	259.309	607.381	625.495	561.055	602.16
1.8767	234.965	1.88_423.9517n	58.5137	27.3233	42.3762	42.1136	40.5174	21.83	19.941	61.7243	64.7141	110.378	76.336	10.4806	89.8237	108.489	36.7398	147.234	82.8906	49.3122	152.579	30.4811	30.2901	51.676	67.4884	52.9632	27.5212	96.5577	70.7326	102.243	80.813	175.061
1.8767	430.982	1.88_465.9954n	51.4592	45.8597	25.9459	49.7645	46.773	44.8979	70.6808	66.4521	68.316	71.097	93.9226	20.8282	105.838	232.183	73.907	663.928	139.197	130.467	325.4	96.369	57.7037	113.362	169.149	97.6466	64.9679	86.5292	144.375	252.545	188.199	260.027
1.26528	628.008	1.27_1232.0200n	73.7115	44.2545	45.0118	53.6378	61.1719	39.4009	25.6933	69.9246	92.9469	123.598	64.419	27.6141	73.9609	120.24	51.1692	152.343	117.193	51.4086	118.83	60.2241	47.8662	47.6986	81.6898	68.3028	44.4912	86.2417	62.5028	107.599	68.2386	139.593
1.26528	546.995	1.27_1069.9941n	102.154	77.6329	85.3798	101.012	102.621	134.448	81.5089	130.181	150.109	175.229	115.215	59.092	162.504	164.061	119.101	198.331	130.407	72.1578	153.506	79.6225	84.1233	83.0211	124.729	114.32	52.1998	147.55	98.365	149.91	95.9483	176.83
1.26528	498.988	1.27_951.9978n	160.531	116.59	117.449	119.273	138.44	96.8352	78.2862	131.999	167.774	199.168	134.866	86.3794	151.418	231.74	101.688	308.128	198.694	122.509	257.757	121.231	113.199	108.557	200.384	186.668	98.3211	187.415	135.075	221.849	172.09	235.616
1.26528	495.021	1.27_944.0637n	445.251	380.021	471.853	364.904	484.474	404.794	222.584	273.922	463.374	705.489	283.158	246.6	410.157	556.433	329.464	841.056	660.619	487.369	818.179	426.698	440.532	441.144	679.377	623.528	355.981	496.684	451.388	669.349	556.043	721.385
1.26528	485.996	1.27_947.9951n	137.541	110.73	99.9707	108.68	110.575	132.606	81.9026	156.412	184.433	210.423	122.101	61.1428	161.889	220.957	130.904	314.658	161.162	145.15	230.432	103.079	84.674	103.813	204.699	203.088	100.615	178.615	120.028	168.429	153.554	226.431
1.26528	416.007	1.27_1201.0351n	228.631	183.376	258.931	194.323	252.845	164.768	102.85	147.495	220.09	345.625	148.642	123.312	200.431	271.871	138.121	437.953	325.215	207.097	453.587	244.225	149.132	209.388	321.525	302.501	188.619	228.46	224.175	309.93	285.803	399.672
1.26528	406.992	1.27_768.0051n	148.099	109.331	141.134	128.126	134.005	103.614	76.9886	144.975	169.348	254.066	162.281	60.4606	174.638	216.123	118.752	260.456	158.141	113.524	218.323	121.169	127.909	92.3151	166.432	163.326	73.952	189.583	102.976	169.559	142.211	230.684
1.26528	336.998	1.27_964.0071n	101.396	94.1254	94.3558	131.115	114.379	79.5547	69.9895	111.995	133.81	181.592	126.8	58.8765	133.396	187.161	102.624	252.892	147.747	107.592	199.855	93.3226	62.056	103.137	149.026	111.81	98.4254	151.317	106.388	144.832	138.15	191.479
1.26528	295.524	1.27_567.0522n	392.268	479.193	450.927	394.98	340.555	318.535	152.264	367.516	524.629	718.436	529.269	214.195	561.215	560.705	370.953	769.213	583.777	314.794	628.533	349.591	409.146	302.398	472.101	526.972	297.272	662.795	322.286	469.971	377.149	730.389
0.802433	614.008	0.80_1182.0372n	212.477	169.565	193.174	245.064	144.181	111.535	159.014	230.745	214.935	270.504	324.305	163.256	289.018	316.445	170.477	185.106	123.835	82.8881	144.357	64.4981	103.745	63.8469	117.754	138.83	74.5172	156.215	93.6624	130.588	79.3458	200.593
0.802433	612.009	0.80_1178.0390n	198.558	174.171	191.739	246.034	132.177	129.231	137.721	242.541	224.669	272.562	295.826	122.223	286.798	232.933	172.443	182.062	113.217	84.6646	154.736	70.3304	119.637	76.0883	130.692	146.631	78.1063	184.352	107.838	133.111	86.6813	217.561
0.802433	609	0.80_1172.0225n	169.358	152.56	138.909	215.734	115.142	138.337	115.022	220.19	228.857	242.666	287.56	133.501	288.881	237.092	199.538	156.263	100.245	48.98	116.423	66.5194	73.0804	65.632	116.592	116.99	48.2973	139.672	48.5429	85.673	51.8998	185.229
0.802433	608.009	0.80_1170.0402n	208.933	170.431	186.348	213.612	146.309	143.252	124.924	238.985	237.66	264.228	305.677	138.346	303.18	256.64	185.102	213.182	123.756	76.242	160.522	63.2193	102.959	57.2984	122.332	145.734	81.9496	161.047	82.3861	147.761	71.2605	199.944
0.802433	607.011	0.80_1168.0444n	215.474	153.85	192.742	235.993	152.334	136.765	133.438	215.962	228.409	265.516	320.47	145.349	285.281	269.809	180.302	169.728	100.75	72.3555	154.053	62.7095	89.646	62.2303	130.339	126.195	58.4456	171.936	95.791	128.267	72.7228	190.508
0.802433	595.016	0.80_1144.0537n	216.219	177.06	206.194	235.645	139.957	130.777	152.249	225.779	239.785	264.578	340.943	141.794	309.126	307.64	184.777	168.914	105.145	90.2486	157.109	71.4054	96.9359	65.9846	129.638	152.439	78.6463	147.416	92.2897	108.01	62.0362	212.166
0.802433	590.509	0.80_526.4933n	123.827	80.9322	80.3808	157.635	56.9839	77.2385	91.744	81.5129	96.2757	95.8025	183.869	74.9604	136.028	126.989	78.1582	62.2203	44.604	19.0683	54.9078	19.5467	31.8831	12.7185	54.7354	61.0181	37.638	54.1478	30.065	44.4923	16.8857	68.9922
0.802433	583.003	0.80_1142.0099n	195.822	295.433	182.262	308.361	132.839	185.068	156.637	335.184	313.334	264.853	341.466	140.694	338.929	269.011	228.781	228.43	197.502	258.518	364.602	81.4061	173.603	250.743	395.818	350.204	183.34	223.81	269.177	161.527	145.415	328.2
0.802433	586.01	0.80_1126.0412n	218.552	182.474	208.855	243.992	155.302	147.003	143.649	203.152	243.881	267.777	295.643	152.799	292.64	314.991	173.469	169.489	122.702	100.283	181.28	75.411	122.888	78.1769	153.164	138.41	89.7104	168.716	85.1832	113.618	67.6703	202.987
2.77957	299.605	2.78_553.2322n	37.2501	42.7986	41.3954	43.0462	72.1602	25.3761	42.2034	19.0511	57.4656	77.8064		13.5554	45.5642	68.1766	36.5039	191.297	163.944	89.6814	240.744	73.1638	55.9077	92.2129	132.78	75.1766	97.5635	23.4345	99.8452	135.524	135.427	165.074
2.7967	378	2.80_710.0220n	8.23116	50.7902	46.6754	49.6172	66.8771	12.0057	5.39533	4.4043	26.6113	48.813		44.7159	17.3655	53.768	23.5646	115.685	195.083	57.0947	67.5673	114.565	34.676	84.0755	38.6371	118.495	98.1336	30.4444	218.985	195.566	120.432	68.4329
0.802433	576.036	0.80_1128.0755n	206.472	161.028	175.917	281.319	135.22	156.018	169.958	245.243	254.35	275.918	345.954	169.151	319.093	320.146	214.147	152.333	101.204	82.2941	160.258	82.7114	89.9494	67.8876	119.509	148.533	70.2852	132.125	91.7406	112.788	71.1861	181.885
0.802433	574.013	0.80_1102.0477n	202.733	182.707	177.954	225.968	141.666	126.229	146.284	226.833	216.803	275.792	301.952	131.001	292.968	275.652	178.364	154.433	97.7129	82.6636	157.315	68.2635	90.6953	64.5746	129.418	140.761	81.0709	149.589	104.67	102.462	81.3777	185.938
0.802433	567.007	0.80_1088.0354n	235.936	177.864	242.338	229.764	138.247	128.421	138.016	220.465	239.937	274.398	309.485	145.255	284.221	279.388	168.774	153.294	127.257	101.764	168.73	83.368	123.076	78.358	190.3	147.072	91.1513	168.617	100.777	121.901	60.9078	185.311
0.802433	566.008	0.80_1086.0371n	223.723	153.502	179.219	242.736	139.45	130.578	151.589	214.107	211.579	230.418	342.193	146.521	288.694	251.5	164.273	137.483	124.773	71.7478	129.362	68.5734	102.356	67.184	135.635	96.8526	64.7056	148.873	86.0506	119.452	63.1162	182.42
0.802433	565.01	0.80_1084.0414n	178.292	160.134	164.915	211.502	112.454	115.924	124.392	218.428	202.703	225.31	276.276	123.036	259.718	232.345	161.934	159.118	129.178	78.373	142.657	83.3338	103.372	51.1476	119.415	103.024	58.9986	140.785	71.919	128.998	74.5936	158.685
0.802433	564.005	0.80_1082.0319n	237.306	147.581	200.906	217.413	132.39	130.589	141.825	181.671	196.734	238.745	292.574	134.61	267.005	246.332	165.433	137.838	132.939	75.2164	157.112	64.3902	101.095	62.2307	141.529	123.229	82.8167	151.017	76.9868	112.237	71.0271	167.394
0.802433	557.009	0.80_1068.0404n	236.151	155.036	216.201	262.177	132.78	143.583	136.885	239.507	232.581	263.951	341.984	139.893	306.076	255.069	177.652	148.189	98.7565	72.5976	128.997	70.8353	108.925	65.1329	146.497	126.282	60.8449	142.559	81.9495	112.351	55.8207	167.515
0.802433	551.01	0.80_1078.0241n	269.441	184.604	222.84	247.333	169.4	140.116	161.885	233.476	246.232	308.296	307.273	154.286	321.061	307.26	190.188	221.363	166.694	107.434	207.693	126.492	120.407	75.131	155.668	163.633	92.2959	194.727	115.868	146.034	157.833	263.216
0.802433	545.01	0.80_1044.0407n	247.583	157.1	179.117	207.509	124.946	119.111	131.828	182.827	203.223	234.312	320.041	137.171	278.608	253.886	159.607	144.579	120.57	86.4009	141.438	83.4157	114.442	73.3557	143.677	120.562	82.0769	203.615	109.646	137.384	73.9465	185.281
0.802433	544.008	0.80_1042.0367n	255.509	160.867	231.454	222.026	144.976	122.236	143.179	201.053	223.989	241.513	281.228	132.091	275.829	256.072	155.586	154.477	119.233	83.5065	175.202	83.5367	106.469	64.6794	138.383	140.748	81.3793	177.44	92.7284	136.368	88.3455	201.633
3.18528	243.183	3.19_440.3868n	257.287	219.13	255.241	311.826	282.392	157.438	197.836	343.334	308.19	331.029	292.618	193.689	316.958	373.621	280.439	448.886	236.059	185.158	444.082	193.684	203.175	212.867	381.293	211.252	224.655	412.19	226.106	307.31	270.018	387.986
0.802433	540.513	0.80_575.5266n	131.771	96.4841	113.986	182.692	78.1423	104.373	115.563	105.49	114.094	136.714	208.233	99.5399	167.436	164.342	94.234	75.7059	75.0048	18.7916	63.7911	39.2265	46.2609	11.9268	71.8538	70.8126	41.8432	59.088	41.3232	51.8337	30.081	91.8502
0.802433	527.044	0.80_1030.0921n	216.719	155.594	177.401	211.192	143.916	128.054	124.689	182.186	189.05	259.534	288.095	137.347	279.203	254.187	159.777	151.847	141.986	85.238	144.864	52.8104	72.4708	51.3974	157.526	128.978	87.7119	108.285	91.1708	100.295	66.8785	170.17
0.802433	516.516	0.80_452.5003n	135.219	84.114	95.9532	130.888	52.7352	62.7405	91.7264	72.6043	79.202	91.0763	192.018	76.0394	128.457	127.396	67.4266	58.6055	66.1401	24.2182	44.0729	27.3017	23.9024	13.8835	79.9322	64.3221	48.9777	48.208	46.227	43.6831	13.6242	87.6786
3.37385	291.098	3.37_826.3095n	49.0706	83.8349	54.8965	81.9918	95.0805	70.0083	61.2583	72.959	142.092	207.484	36.7472	49.6585	141.039	180.605	75.496	277.558	230.506	140.956	357.211	126.459	114.422	145.282	293.296	141.993	125.713	65.8598	139.107	207.421	185.564	231.984
0.802433	515.014	0.80_1006.0315n	295.075	156.066	240.26	204.605	144.793	134.976	132.062	177.622	189.405	238.711	288.526	156.348	311.221	299.866	129.734	153.222	155.875	87.9078	131.823	93.5898	102.601	69.98	152.273	124.136	81.8994	170.333	85.2564	105.966	82.3508	169.738
3.40813	383.69	3.41_721.4023n	69.1837	153.174	81.5424	181.352	190.788	92.4242	134.802	135.924	185.965	199.825	109.962	54.1001	235.661	368.6	148.76	822.248	342.627	263.535	597.262	241.637	202.695	249.728	423.704	250.921	205.835	44.5473	319.868	492.979	397.897	445.723
0.802433	493.513	0.80_429.4971n	73.8326	45.0907	52.5857	76.323	33.5779	37.0588	48.086	34.3932	36.1951	42.0089	80.6811	43.5019	56.1867	64.3379	28.6476	22.559	42.5213	34.5823	27.3612	18.2516	12.7105	19.5546	55.5716	35.7381	31.8288	18.7577	16.3339	24.6104	18.044	35.5726
0.802433	483.024	0.80_942.0523n	318.428	221.743	254.097	259.163	169.431	178.802	231.407	219.382	223.576	256.251	365.13	189.994	335.088	317.968	225.794	190.493	162.617	137.325	180.386	118.771	90.378	99.6202	236.522	156.459	141.377	148.029	116.949	131.771	82.2045	219.546
0.802433	474.008	0.80_902.0382n	291.993	197.519	220.104	277.091	171.908	187.227	203.342	253.394	225.736	231.247	431.749	186.386	360.877	311.328	223.76	121.715	164.874	108.908	141.021	104.772	91.0242	69.3006	165.684	151.16	95.2661	120.994	87.52	122.121	65.6428	178.17
3.51098	327.825	3.51_936.4894n	258.541	469.044	265.546	540.468	565.37	298.955	368.182	461.078	595.709	558.668	321.116	206.11	570.194	1091.53	405.97	1755.08	871.845	765.058	1355.19	671.94	619.918	701.288	1141.62	804.321	565.342	457.041	930.552	1358.47	951.216	1010.31
0.802433	452.516	0.80_407.5452n	129.886	63.5266	83.5669	119.097	53.768	49.0927	69.5634	62.0673	65.4182	79.1234	168.318	74.4796	113.87	111.633	53.2484	38.6919	70.1966	44.3092	53.9245	29.9279	15.9558	35.2039	95.2559	67.5454	53.9698	37.2867	30.4075	33.9482	22.845	73.7236
3.54528	243.182	3.55_440.3861n	588.763	617.708	662.963	672.087	710	414.475	441.25	759.487	682.571	710.749	785.644	431.386	723.219	761.723	698.783	934.116	598.915	480.391	1028.77	537.838	500.635	454.006	695.305	538.549	588.86	721.834	514.274	629.378	543.46	859.607
3.52813	476.263	3.53_906.5483n	73.9344	218.302	68.9096	360.65	174.103	78.4033	94.8362	303.014	170.655	118.144	79.3843	135.111	151.654	694.872	200.662	797.555	158.557	320.209	222.206	225.714	190.86	203.864	179.418	403.104	90.5211	14.2963	537.046	515.995	238.754	239.863
0.802433	467.031	0.80_910.0657n	303.052	186.221	206.149	286.943	156.298	149.536	179.06	205.396	221.593	252.989	345.439	179.311	326.746	300.369	184.549	184.847	143.3	116.34	150.915	102.068	89.3212	90.5242	179.767	150.344	103.054	141.636	96.1622	138.68	77.6711	200.883
3.5967	460.731	3.60_875.4826n	139.097	129.207	92.171	123.229	170.34	160.548	128.835	116.953	304.909	216.397	198.928	75.9619	174.819	329.552	120.334	1034.08	994.878	542.642	1555.9	434.916	500.753	466.281	794.101	576.835	630.159	126.068	623.163	631.971	630.154	936.543
3.61385	302.922	3.61_559.8651n	626.794	537.298	544.339	569.701	485.962	400.056	385.714	590.687	741.788	753.741	773.164	377.194	797.299	828.549	481.245	866.867	556.622	434.307	846.108	388.163	421.598	442.937	612.175	566.875	359.975	740.423	478.022	603.643	481.392	764.935
3.61385	390.896	3.61_1125.7029n	902.121	1377.34	845.874	1480.65	1519.58	922.721	937.886	1366.92	1678.38	1563.08	943.48	798.634	1687.68	2178.93	1044.66	3041.58	1908.94	1804.95	2933.43	1286.78	1663.82	1645.59	2842.4	1872.06	1501.99	984.347	1925.38	2767.12	1965.11	2172.42
3.61385	555.298	3.61_1064.6173n	456.447	911.799	603.251	1550.7	923.269	345.233	401.445	1198.93	892.996	631.664	531.884	674.046	660.563	2103.31	735.479	2040.79	634.306	998.307	701.198	817.672	893.454	751.476	638.734	1493.99	381.609	308.097	1517.77	1749.22	813.005	729.754
3.61385	383.183	3.61_1102.5623n	199.821	431.835	286.577	712.473	462.097	148.817	190.068	570.212	397.428	262.788	180.31	316.254	267.483	832.87	381.227	912.715	301.038	483.359	317.872	400.698	461.681	334.899	283.005	695.775	164.591	98.0321	741.521	869.859	392.63	311.952
3.5967	258.066	3.60_213.0950n	104.656	84.8146	166.621	117.46	180.777	67.8722	70.7277	137.087	51.1304	507.138	103.725	156.775	136.657	68.4906	91.4755	176.777	198.756	61.8139	184.915	168.045	60.3658	146.248	416.739	120.759	80.0355	17.0536	164.784	141.424	402.483	261.432
0.802433	451.037	0.80_856.0959n	454.743	331.045	366.1	702.802	275.521	353.789	409.247	498.514	447.025	470.227	824.613	515.637	629.054	929.109	438.441	233.91	250.495	214.549	271.067	150.576	106.16	130.351	284.159	282.778	221.643	179.25	185.029	173.605	127.095	310.531
3.77957	415.243	3.78_1198.7446n	103.333	152.193	91.4773	168.754	170.313	95.2798	95.1663	162.496	206.449	219.269	111.714	80.5802	219.819	372.824	110.101	468.744	253.756	241.408	474.275	165.685	210.055	229.293	374.978	247.535	178.155	202.405	267.264	338.607	260.09	330.047
3.77957	414.575	3.78_1196.7392n	624.53	815.064	525.604	919.616	933.756	589.437	589.956	818.384	1096.72	1124.63	663.159	500.273	1159.58	1694.42	643.833	2353.65	1264.16	1251.84	2275.96	859.365	1080.86	1138.77	1895.62	1219.07	992.38	1053.74	1306.22	1807.35	1374.67	1659.7
3.831	146.994	3.83_102.0232n	348.922	273.33	234.38	359.398	272.493	189.672	231.424	376.511	472.211	581.355	587.835	155.927	580.038	690.585	295.842	656.363	319.653	272.953	628.398	226.612	186.522	225.161	373.701	314.92	208.381	632.491	275.889	407.875	305.533	644.107
0.802433	450.016	0.80_876.0354n	373.3	236.012	282.995	317.088	180.082	177.035	190.45	222.349	255.418	285.54	371.756	197.903	332.92	279.596	172.257	186.762	181.198	152.775	173.887	109.363	109.571	104.329	218.711	188.6	116.242	185.087	106.319	155.329	110.412	231.036
0.802433	449.034	0.80_874.0721n	315.934	179.795	199.245	285.733	146.96	172.423	170.946	193.946	204.171	223.245	316.095	175.594	285.53	283.707	170.136	135.725	171.326	124.147	159.567	95.5377	103.082	86.2932	199.319	149.127	112.818	142.871	103.125	121.463	76.2131	195.77
0.802433	448.032	0.80_850.0860n	199.013	188.98	180.603	242.524	113.809	123.976	139.562	232.335	260.748	258.482	310.282	132.346	298.936	294.628	171.9	199.293	141.466	80.4869	187.672	93.5909	121.32	63.8664	162.136	140.428	77.5365	157.324	81.554	108.666	66.4606	199.988
3.89957	338.428	3.90_630.8783n	413.858	603.39	415.94	718.806	700.955	532.437	461.104	685.229	877.225	780.216	548.928	422.278	709.34	1184.08	541.442	1303.16	855.826	763.498	1207.03	575.224	750.015	754.886	1238.5	819.291	685.216	884.68	816.862	1278	847.023	969.441
3.89957	438.253	3.90_1267.7741n	4447.87	6985.86	4624.94	8262.4	8752.53	6571.32	5666.95	7575.11	9936.89	8291.13	5331.38	5077.65	7688.52	13415.4	6468.97	14833.4	10637.5	9907.21	14066	7352.27	10073.4	9315.02	15411.5	10378.9	8791.4	9055.04	10434.9	16063.2	10801.8	11197.2
3.89957	542.293	3.90_1038.6067n	37.3288	56.2581	39.4548	91.7117	81.0098	47.8609	44.1126	89.5707	93.7999	101.818	60.5571	54.8654	76.6074	154.433	66.5587	146.889	88.4209	91.9185	129.396	60.709	78.65	87.0156	143.953	96.629	75.116	119.681	87.7836	138.378	102.037	114.536
3.89957	550.803	3.90_1055.6279n	917.905	1603.57	992.3	1783.98	1868.35	1582.4	1335.34	1656.05	2044.68	1499.24	832.95	1082.95	1381.29	2312.89	1533.15	2919.6	2398.69	2354.63	2769.15	1624.78	2458.19	2265.14	3441.6	2346.47	2080.25	1935.99	2443.11	3636.1	2586.26	2042.61
3.89957	417.881	3.90_1206.6559n	177.421	301.668	224.896	338.082	362.237	285.793	257.427	313.106	376.275	332.037	205.499	217.182	262.718	453.688	272.907	539.536	436.231	416.517	560.319	311.314	437.839	390.785	600.213	423.786	351.44	350.198	442.331	625.626	455.805	409.138
0.802433	381.065	0.80_738.1336n	381.402	177.285	294.441	312.894	213.928	319.463	169.816	253.149	399.013	376.124	334.164	180.567	387.173	373.362	175.948	217.984	236.67	178.261	219.537	181.572	126.837	126.316	301.011	219.395	176.06	231.856	122.868	182.384	140.049	245.695
0.802433	404.036	0.80_784.0752n	239.489	184.351	206.25	246.628	140.434	145.605	155.262	251.82	222.27	240.858	334.882	149.75	326.028	228.202	185.86	162.016	160.774	109.178	153.868	80.6603	105.587	86.2426	173.899	156.831	105.953	181.707	114.598	130.232	76.8366	220.746
0.802433	415.517	0.80_351.5016n	200.567	86.1665	126.348	169.51	59.5669	107.792	108.369	83.0322	80.3695	89.9561	208.74	102.14	139.806	169.998	81.5901	47.5053	96.9077	81.1713	72.8633	47.7865	35.3747	37.0226	126.296	80.513	77.7615	48.9273	37.3046	42.1802	23.9437	81.653
0.802433	402.033	0.80_758.0873n	721.316	320.689	427.46	432.629	283.445	239.466	289.323	277.513	327.922	394.489	530.219	288.999	436.931	529.123	247.096	209.696	373.849	269.538	295.839	217.23	127.647	189.77	433.991	336.206	318.634	219.713	182.924	195.113	165.805	329.972
4.07098	438.582	4.07_1268.7596n	1669.24	1780.75	1467.95	2359.89	2464.46	1188.01	1316.19	1757.17	2801.25	2423.42	1138.84	960.057	2111.74	3568.06	1298.8	5044.09	3600.71	2955.64	4707.15	2168.8	2777.47	2888.22	4339.34	2893.95	2552.55	1988.23	3108.77	4878.42	3395.01	3493.97
4.07098	551.296	4.07_1056.6136n	362.265	418.605	325.302	546.575	577.96	278.735	308.66	377.976	611.121	486.56	213.081	230.849	384.526	696.704	293.984	1113.59	895.143	728.986	1018.37	539.289	723.367	730.648	998.518	681.051	644.337	420.165	774.011	1149.38	858.464	700.571
4.07098	451.232	4.07_1306.7114n	250.276	322.08	225.181	427.136	396.407	182.274	221.585	345.727	450.5	373.02	218.916	145.386	324.279	674.892	236.874	1090.74	575.832	515.992	787.5	363.745	461.809	480.016	716.36	533.687	386.569	350.658	624.723	888.182	603.159	571.289
4.07098	364.19	4.07_1045.5829n	123.724	223.641	141.788	195.994	234.918	186.668	175.793	185.392	270.044	389.117	213.096	127.196	300.262	373.054	196.176	619.678	478.155	337.083	768.877	266.32	259.928	315.599	589.74	326.349	307.916	300.869	383.273	461.966	421.143	493.5
0.802433	398.017	0.80_750.0550n	493.283	173.693	468.777	326.734	187.013	211.867	175.2	234.156	296.025	242.795	305.881	216.042	307.877	378.147	165.775	175.917	213.516	169.62	201.005	140.278	287.856	118.198	245.755	189.43	154.72	337.441	129.033	133.356	117.683	198.556
4.13957	277.095	4.14_232.1235n	373.121	346.689	333.033	375.478	322.042	306.513	265.606	390.401	437.592	512.978	406.414	239.682	435.045	520.345	306.045	827.228	500.325	530.734	710.637	332.358	345.363	323.187	466.598	422.942	287.241	508.757	423.484	475.643	434.903	607.419
0.802433	366.526	0.80_302.5097n	237.167	95.8959	135.152	124.759	73.9405	89.7892	105.255	43.5321	63.6907	84.0006	165.583	92.2162	117.643	105.198	48.925	37.015	132.715	77.3461	75.3327	63.6318	16.142	80.1608	202.684	100.064	88.6402	48.9213	66.2999	42.1816	31.8493	84.401
0.802433	365.099	0.80_400.1129n	1045.33	564.718	402.752	443.183	291.499	893.359	344.85	560.675	887.871	569.683	916.037	369.623	816.906	886.337	430.087	282.305	345.327	381.864	355.884	275.43	45.6526	203.163	955.577	467.157	322.585	180.009	153.722	194.842	195.886	418.451
4.22527	351.241	4.23_1006.7371n	643.046	297.179	345.889	869.943	377.909	260.074	360.316	684.7	675.697	548.982	999.987	322.591	731.332	739.899	391.778	598.355	359.191	343.994	645.325	258.407	308.002	425.382	536.964	407.182	249.645	610.861	399.337	476.998	402.573	486.075
0.802433	326.025	0.80_628.0529n	518.615	588.924	487.626	963.894	413.442	521.849	602.764	806.677	828.846	688.283	1145.68	725.185	1098.85	1433.36	676.247	706.004	514.546	554.669	723.935	296.614	174.986	300.392	502.415	656.116	598.696	376.587	472.205	353.071	317.315	753.3
0.802433	349.513	0.80_384.5269n	330.356	158.173	193.79	206.45	113.25	140.674	161.428	92.1497	109.605	117.304	269.242	151.795	192.344	224.304	87.4767	77.3303	180.367	136.417	120.726	80.4551	33.944	95.1873	213.121	131.899	135.772	69.4608	92.2328	75.3126	60.4239	116.722
4.25955	268.965	4.26_223.9941n	8577.41	7164.72	7419.94	8089.81	6976.57	6524.44	6555.42	8027.42	8599.46	8466	8267.68	6556.49	8432.28	8038.96	7086.32	7909.41	7223.98	6828.36	8025.59	6043.44	6276.29	6582.42	7424.47	7514.45	6147.18	8637.16	6843.51	7411.26	6698.25	8056.61
0.802433	335.993	0.80_647.9903n	630.2	366.501	408.42	524.484	361.218	353.699	437.361	382.318	437.104	471.423	639.818	347.582	584.275	544.516	391.479	649.036	431.818	314.569	374.847	234.327	308.273	295.478	446.103	329.66	255.057	429.461	302.206	324.711	215.434	385.308
0.802433	344.031	0.80_664.0664n	3900.07	1813.56	2129.99	4558.2	1598.02	3331.66	2838.42	3446.18	2511.51	1905.58	5982.51	2648.91	3501.6	3973.26	3191.7	949.718	1125.83	1574.27	1005.45	600.854	642.599	574.504	805.121	1416.26	1333.42	1070.93	760.888	730.281	483.003	1081.92
4.25955	428.853	4.26_1239.5732n	356.064	640.631	460.988	820.739	796.276	538.081	475.026	616.098	820.279	932.117	462.793	503.01	683.641	1077.55	609.161	1152.99	824.315	800.864	1119.9	636.31	729.66	733.46	1053.83	900.817	653.396	650.766	895.623	1142.48	793.977	821.607
0.802433	310.043	0.80_596.0894n	216.18	273.859	153.168	315.421	206.494	380.79	428.316	603.318	404.608	319.807	612.93	276.378	556.012	458.032	579.523	190.601	141.817	156.686	191.804	93.5109	69.2065	94.9278	209.534	164.854	107.056	77.3366	108.892	160.036	77.5917	205.13
4.25955	623.804	4.26_1201.6301n	744.309	1345.84	999.699	2049.39	1686.06	908.531	886.729	1584.82	1610.78	1661.29	981.861	1121.93	1229.44	2521.83	1313.39	2668.4	1383.44	1640.76	1772.65	1388.74	1558.17	1396.21	1685.6	2189.01	1048.26	1126.55	2092.93	2619.03	1496.87	1496.91
4.25955	604.831	4.26_1163.6835n	582.728	1147.08	802.449	2154.75	1230.54	521.399	579.134	1534.14	1187.93	921.595	874.755	909.85	890.651	2636.84	1139.41	2459.26	736.317	1235.53	756.477	1044	1225	1013.2	741.549	2059.6	514.751	658.898	2016.67	2349.53	1004.23	920.807
4.2767	521.794	4.28_1019.5918n	3634.39	5499.25	3926.64	6333.67	7215.47	4081.31	4611.51	5600.42	7610.1	6383.68	3825.56	2891.63	6712.19	10558.9	5046.86	17504.3	10217.5	8590.38	14263.5	7331.39	7663.72	8343.1	11458.8	8148.86	7244.68	5573.26	9689.58	14335.7	10883.7	10846.3
4.2767	384.194	4.28_722.4089n	33.0204	143.566	29.4797	263.591	109.483	49.2106	72.3246	228.913	128.519	69.2246	63.8492	62.9224	113.014	427.391	135.814	624.207	120.256	277.713	170.383	142.857	129.909	124.811	93.0637	285.495	36.0351	19.0975	389.115	356.172	165.543	158.837
4.29385	431.191	4.29_816.4035n	116.727	333.514	210.564	554.863	363.071	120.299	149.726	469.261	311.769	207.683	202.564	237.121	225.637	828.102	326.771	1002.97	181.089	353.884	212.528	369.173	333.257	286.024	195.142	537.985	105.603	147.207	563.28	747.649	328.449	293.248
0.802433	308.013	0.80_570.0483n	427.137	219.035	288.674	459.807	197.094	205.44	261.322	201.149	239.567	268.313	429.849	338.851	332.544	576.789	186.673	139.833	246.965	249.994	220.436	170.582	113.332	128.734	284.917	254.837	256.585	147.021	181.514	175.474	132.448	233.762
0.802433	302.527	0.80_238.5111n	111.706	39.6522	74.6349	56.4763	30.4998	50.9343	34.6391	18.4837	25.8551	25.1511	74.1416	48.7603	46.1611	69.5381	22.6333	16.8848	46.0711	39.1168	31.9683	23.0124	5.20189	24.838	67.0017	40.7791	43.3139	20.58	27.7163	17.8602	12.681	26.2067
0.802433	288.985	0.80_244.0141n	579.98	173.307	281.341	1178.04	278.191	682.021	598.889	958.844	716.584	393.875	925.012	272.639	658.12	564.946	661.504	438.634	218.273	198.261	238.746	118.306	852.006	170.658	109.452	187.719	131.093	904.569	249.075	340.296	147.186	236.598
4.36242	655.356	4.36_1264.7333n	96.5615	250.34	95.3739	462.064	195.489	76.4049	92.0631	364.764	216.035	143.538	170.988	114.357	203.908	815.451	195.227	882.51	191.27	403.095	282.113	214.026	189.501	209.424	183.569	474.144	79.7874	61.2779	580.018	522.151	235.778	255.192
4.41383	351.241	4.41_1006.7365n	655.22	372.618	437.684	962.758	485.724	327.106	398.68	745.133	704.672	562.189	1076.63	365.319	762.77	781.623	475.801	708.897	434.456	387.961	806.328	321.876	322.428	463.423	553.124	444.684	329.101	678.812	398.656	466.391	440.921	556.894
0.802433	285.016	0.80_546.0352n	409.295	258.504	245.868	381.009	226.112	231.926	298.29	300.95	315.195	274.171	436.494	270.513	373.882	338.575	242.547	195.807	295.188	191.482	194.248	172.811	189.605	212.124	326.181	226.557	189.07	263.605	167.524	208.26	118.574	246.885
0.802433	219.019	0.80_174.0477n	1004.48	462.781	630.614	448	292.956	350.51	309.314	264.37	271.238	344.134	601.639	433.227	422.379	555.441	271.725	172.878	519.716	440.269	333.223	306.835	103.505	344.986	1005.9	436.198	472.546	240.155	215.23	173.3	201.02	335.065
0.802433	250.093	0.80_186.0773n	312.43	500.465	455.86	782.016	306.309	246.212	278.885	302.564	442.197	827.562	599.626	718.17	577.579	858.14	297.549	204.982	285.321	323.307	352.814	334.901	34.1103	134.739	593.368	557.671	430.034	115.184	143.568	103.703	204.357	974.178
0.802433	244.539	0.80_199.5673n	104.838	48.0366	53.6235	85.1363	32.0896	112.067	46.0391	26.2237	54.2205	36.1731	80.1857	62.7512	60.221	115.374	31.238	13.0106	50.5294	75.6907	43.2645	30.9452	1.99767	28.6229	49.6234	58.3522	66.5042	23.8226	21.5017	16.5432	17.2561	41.9467
4.46527	343.472	4.47_983.4315n	323.765	435.023	396.651	414.208	575.666	271.815	277.428	394.687	707.292	536.541	212.21	268.703	425.456	491.811	229.076	1755.26	2076.3	1140.21	2417.45	1046.05	1101.03	1006.94	1321.83	1132.89	1315.21	292.8	1293.8	1218.43	1433.51	1254.19
4.46527	341.836	4.47_978.5231n	135.096	522.468	82.1653	987.348	424.57	91.4231	143.856	800.62	598.953	155.583	123.161	286.246	242.223	1644.54	249.247	3511.98	891.856	1546.02	1263.34	902.966	938.382	690.481	570.289	1805.84	405.542	69.6821	2428.52	1720.27	902.213	938.296
4.46527	690.875	4.47_1335.7713n	141.681	327.236	112.671	648.329	278.038	142.347	158.196	503.68	249.067	170.274	191.902	226.753	189.861	979.705	342.77	962.763	257.239	576.669	326.108	309.545	337.264	311.098	333.152	685.042	145.355	95.2112	811.145	779.953	377.854	297.89
0.802433	204.998	0.80_160.0266n	744.651	445.433	541.825	1024.57	442.541	619.987	630.77	770.469	654.654	553.936	1517.75	557.731	971.36	951.009	619.707	370.696	282.068	418.297	383.606	172.908	315.453	271.134	326.364	389.102	325.581	622.595	352.869	294.217	157.355	382.921
0.756717	987.699	0.76_1929.4191n	696.297	1109.05	771.57	1515.3	1281.58	1024.67	1017.49	1691.01	1692.56	2005.49	1973.74	610.092	1960.88	1943.25	1295.95	1972.32	1195.46	723.53	1563.29	1031.41	1020.22	880.884	830.228	902.07	727.432	1859.75	910.447	1520.46	1317.38	1895.13
4.49955	329.469	4.50_941.4218n	131.452	83.5492	74.2324	70.3336	114.338	59.23	80.9941	83.635	222.772	180.532	122.735	48.311	115.796	274.963	60.8928	1203.13	830.37	451.98	1464.43	345	386.446	390.795	598.837	390.796	438.546	92.123	507.617	489.761	556.428	789.781
0.756717	977.682	0.76_1909.3865n	790.368	648.211	593.458	1110.88	1034.18	789.007	1194.52	1110.95	1274.29	1478.14	2099.37	451.26	1938.08	1459.25	1221.1	2240.62	764.093	520.089	973.13	824.153	805.549	537.206	682.452	652.407	427.438	1861.62	571.85	1510.72	980.16	1412.43
0.756717	968.681	0.76_1913.3651n	953.008	1160.51	887.102	1449.29	1268.57	1012.32	1106.18	1663.52	1678.11	1961.45	2093.17	748.37	1990.28	1957.85	1368.4	2098.77	1197.42	845.01	1576.73	1004.02	1000.39	933.889	1048.85	1076.21	816.697	1903.12	986.759	1621.27	1255.08	1840.06
4.56242	406.531	4.56_1172.6067n	4.99047	106.014	15.9353	142.036	79.9511	174.856	129.322	240.952	113.714	123.675	172.42	156.825	98.9529	452.84	240.975	262.778	96.5871	153.082	120.209	131.853	150.089	97.0766	146.049	220.112	71.7708	197.242	201.046	236.89	109.159	93.2707
4.56242	590.322	4.56_1134.6659n	36.0448	238.057	34.5523	326.379	159.444	215.523	195.282	519.968	235.637	186.383	379.362	254.182	192.355	1079.01	451.622	588.887	131.392	276.987	187.185	190.034	260.3	172.744	181.244	422.074	87.0258	275.206	369.406	492.506	192.117	213.058
0.756717	960.694	0.76_1897.3925n	984.195	1382.96	1108.27	1550.1	1206.74	997.387	847.014	1767.55	1702.5	2035.08	1828.85	920.84	1823.96	2068.91	1184.79	1713.31	1450.04	1120.3	1908.69	964.991	971.115	1158.59	1282.88	1360.5	1008.15	1673.66	1239.49	1364.77	1272.93	1946.49
0.756717	953.702	0.76_1861.4262n	657.518	940.234	631.867	1302.25	1141.25	902.997	946.734	1412.57	1480.78	1760.18	1877.97	507.742	1807.24	1740.05	1176.72	1836.45	1066.09	619.243	1322.74	906.224	879.104	715.743	725.637	742.08	609.759	1681.45	726.503	1377.39	1140.55	1639.36
0.756717	950.67	0.76_1877.3432n	789.824	1067.96	685.419	1812.37	1794.4	1357.33	1889.86	1931.64	2188.1	2540.47	3272.25	544.25	3191.64	2362.25	2072.2	3499.08	1253.93	645.548	1495.99	1409.51	1325.26	748.01	745.609	796.727	668.533	3015.35	811.185	2466.8	1671.67	2328.27
0.756717	909.704	0.76_1773.4295n	617.99	477.405	431.003	754.057	622.577	564.078	845.518	797.425	886.331	978.359	1513.8	345.8	1424.54	863.597	857.871	1687.87	574.151	417.949	756.769	510.588	579.854	438.017	532.926	524.813	339.066	1370.27	465.056	1049.46	679.367	1009.33
0.756717	903.736	0.76_1761.4943n	842.585	1291.53	990.292	1497.9	1192.66	964.267	903.04	1681.96	1624.01	1997.07	1898.33	834.194	1799.82	2022.19	1177.24	1788.1	1309.95	984.663	1840.07	957.438	968.841	1066.12	1089.41	1201.82	918.126	1703.16	1121.61	1361.2	1256.53	1924.15
0.756717	888.763	0.76_1731.5471n	1317.28	1245.32	1223.83	1210.56	874.776	774.204	546.206	1414.39	1338.57	1604.84	1269.47	1080.79	1266.47	1660.9	831.767	1187.29	1205.44	1198.57	1786.34	700.646	713.258	1134.51	1468.13	1464.29	919.593	1143.32	1240.09	974.655	964.419	1598.3
0.756717	882.685	0.76_1741.3726n	723.617	837.163	585.77	1448.92	1422.41	1084.66	1623.24	1557.08	1746.32	2038.93	2741.96	460.163	2636.73	1895.78	1698.15	3022.99	946.069	568.099	1250.52	1129.32	1080.16	636.304	647.713	720.298	559.571	2532.19	636.96	2045.52	1343.73	1942.78
4.68242	321.124	4.68_276.1530n	557.02	471.158	466.375	516.812	453.385	525.789	364.581	554.139	602.343	760.517	575.775	344.931	564.321	653.494	447.242	723.381	507.791	726.828	673.968	365.032	444.997	384.299	527.168	502.926	338.258	777.65	437.86	501.861	421.235	685.361
0.756717	876.729	0.76_1729.4609n	1241.41	1341.04	1248.99	1355.09	1022.54	836.792	671.525	1564.42	1456.06	1826.49	1539.49	1092.51	1483.47	1877.57	977.808	1403.7	1311.75	1244.66	1876.29	794.497	808.497	1281.83	1552.05	1561.6	974.965	1385.76	1300.44	1089.28	1072.51	1766.6
4.69957	280.053	4.70_235.0817n	2.11264	1.68079	0.954886	1.29032	0.261524	0.420066	0.112972	1.30018	2.03462	2.14081	2.12344	0.280684	1.90689	3.33995	0.795488	67.0123	45.8683	1.62447	30.9684	17.0797	0.202383	31.1222	7.73287	18.099	25.7369	2.89355	32.5662	34.4134	42.2453	33.4311
0.756717	851.726	0.76_1657.4728n	544.364	657.338	492.202	941.583	844.396	669.995	747.727	1127.83	1159.22	1401.6	1581.44	374.987	1467.18	1386.41	950.052	1587.8	738.516	454.625	991.298	657.864	664.083	492.798	538.106	578.523	408.55	1420.37	530.717	1096.72	863.385	1324.17
0.756717	844.756	0.76_1643.5341n	1334.77	823.661	956.297	874.948	685.064	554.719	624.638	1025.23	1019.94	1254.15	1317.56	893.226	1225.76	1282.71	736.533	1294.58	812.64	962.694	1262.96	544.939	578.801	827.828	1276.76	1203.08	673.524	1187.19	919.246	894.263	706.408	1190.56
0.756717	836.754	0.76_1627.5302n	1499.6	1293.02	1262.35	1430.71	1132.38	948.319	753.617	1699.55	1594.03	1977.59	1842.75	1095.39	1754.32	2059.54	1085.07	1668.45	1305.27	1284.57	1892.53	889.234	895.863	1217.81	1612.37	1585.41	985.827	1642.02	1304	1297.97	1180.84	1902.69
0.756717	835.75	0.76_1625.5212n	600.638	862.002	649.43	1152.11	870.049	727.444	652.902	1248.57	1251.93	1574.78	1515.8	530.165	1494.54	1586.9	868.855	1418.88	944.518	641.351	1286.35	708.167	698.617	712.893	723.899	800.76	589.721	1320.42	701.914	1032.02	905.813	1496.44
0.756717	819.776	0.76_1593.5746n	876.66	916.581	863.392	1005.34	717.277	570.428	451.219	1112.78	1114.22	1412.05	1233.38	722.972	1174.5	1484.99	654.195	1071.93	952.258	885.691	1420.12	541.844	563.919	846.937	1055.58	1056.78	698.191	1046.2	848.232	793.126	751.455	1335.18
4.76813	442.254	4.77_1279.7758n	29.6176	310.891	52.4872	111.668	137.466	19.3398	33.3705	19.589	168.779	103.38	36.1085	52.9449	45.6562	542.231	34.6955	2200.01	1470.97	852.108	1928.38	447.46	552.47	827.129	1028.16	790.988	550.561	100.631	1099.33	1135.39	1010.6	1025.71
4.78527	300.197	4.79_554.4163n	1843.8	1577.49	1904.12	2062.22	1793.17	1306.22	1397.89	2085.9	2114.8	2139.37	2535.52	1473.34	2137.7	2431.25	1892.87	2530.6	1778.95	1403.37	2324.97	1485.14	1584.27	1392.41	2526.01	1562.48	1619.93	2416.87	1592.35	1941.06	1752.04	2284.1
0.756717	816.726	0.76_1609.4561n	587.306	732.008	595.454	959.645	801.627	612.012	642.513	1065.76	1111.75	1357.36	1520.62	490.937	1390.52	1407.22	790.144	1448.94	808.68	558.851	1135.81	619.218	611.884	639.505	701.984	745.156	508.072	1262.45	656.409	991.024	769.902	1267.84
0.756717	810.777	0.76_1575.5750n	905.692	550.532	697.581	575.428	409.749	350.712	343.271	682.941	628.715	825.507	834.255	620.786	752.484	859.819	413.412	761.469	546.907	710.833	921.554	310.024	342.5	595.705	933.05	847.271	468.75	677.545	632.325	522.927	449.769	862.853
0.739567	980.712	0.74_1937.4276n	1674.69	1050.8	1220	1173.52	903.908	777.076	779.449	1395.9	1249.11	1607.38	1623.84	1102.05	1523.97	1616.17	931.186	1612.01	1090.48	1176.34	1614.19	682.086	724.049	1053.18	1644.9	1508.44	813.514	1381.42	1099.81	1092.56	944.926	1512.18
0.739567	978.71	0.74_1933.4232n	1275.42	1235.34	1177.62	1258.43	919.636	784.101	612.468	1402.82	1312.98	1594.66	1368.66	1031.87	1334.52	1657.11	845.079	1316.13	1207	1205.94	1788.51	723.386	749.017	1164.49	1457.03	1484.13	942.906	1236.24	1254.24	1000.39	968.389	1585.09
0.739567	956.75	0.74_1867.5223n	1245.14	1140.11	1135.38	1130.66	771.886	704.892	503.821	1374.72	1163.51	1472.52	1142.45	999.458	1135.22	1536.71	734.173	1064.22	1146.94	1156.84	1654.06	609.229	644.934	1085.4	1469.68	1411.36	876.626	1090	1197.47	860.466	878.683	1427.48
4.90527	365.163	4.91_1048.5033n	16.2426	9.87907	13.6684	19.7422	28.4498	7.16724	6.73086	35.9628	33.5922	68.4981	35.7264	7.72701	36.7933	133.692	15.7366	1009.52	761.217	392.54	1022.6	315.586	380.687	320.097	476.225	421.615	329.19	30.4862	538.041	458.606	514.019	518.444
0.739567	944.713	0.74_1865.4292n	1347.42	1397.37	1322.63	1402.05	1049.81	855.799	705.742	1584.58	1420.33	1786.79	1499.07	1196.06	1476.19	1853.66	976.155	1389.1	1349.71	1330.46	1928.07	817.762	839.5	1323.76	1629.35	1637.01	1078.04	1388.6	1345.99	1132.81	1069.21	1754.76
4.93955	233.046	4.94_420.1128n	178.506	205.271	144.729	183.594	206.845	121.783	105.165	182.943	231.146	297.812	277.235	66.8796	456.558	326.53	318.49	665.814	170.327	163.347	446.136	166.957	76.3522	127.877	134.801	142.125	115.491	244.51	186.985	265.315	180.57	489.402
4.93955	147.025	4.94_248.0722n	496.731	525.038	372.613	565.376	508.443	278.624	296.184	569.226	670.879	901.805	915.603	156.867	1220.53	1044.88	646.327	1437.78	394.036	386.058	1091.55	395.524	167.952	319.047	366.014	371.838	258.544	735.815	457.989	618.665	439.803	1193.31
0.739567	929.737	0.74_1835.4782n	1917.65	1237.08	1461.27	1168.58	864.548	710.98	701.586	1452.26	1286.78	1731.17	1468.36	1287.64	1396.28	1635.18	871.483	1422.9	1158.69	1416.39	1816.49	679.481	736.714	1220.03	1929.65	1764.37	976.702	1313.5	1327.75	1026.29	922.761	1602.91
5.02527	279.007	5.03_534.0174n	355.302	285.224	210.377	367.576	336.147	194.484	305.537	433.511	681.031	801.233	793.267	123.707	1032.02	1344.47	333.662	1817.07	402.975	395.405	1348.77	309.052	209.611	315.997	416.965	330.394	269.486	475.203	402.623	616.822	451.946	1344.19
5.02527	328.072	5.03_264.0558n	337.266	283.407	203.87	338.941	335.542	166.522	268.192	458.147	590.082	719.104	646.981	109.132	933.2	1041.65	400.962	1534.47	454.968	391.527	1199.69	349.261	230.062	311.617	450.745	341.735	240.467	385.299	468.052	598.028	484.449	1202.2
5.02527	493.007	5.03_428.9913n	233.103	198.561	164.229	265.983	234.545	142.649	189.754	288.214	299.4	355.444	308.92	106.154	398.811	456.59	219.807	378.037	252.193	237.359	397.923	216.729	152.219	214.49	268.685	265.793	189.053	239.151	256.314	312.303	266.944	436.995
5.02527	515.559	5.03_985.1386n	68.7647	93.3682	29.4308	101.814	149.268	27.6034	170.382	170.51	198.944	181.675	67.7501		348.59	858.323	100.989	3828.87	268.678	358.034	1530.46	213.519	45.5415	221.487	305.276	129.254	122.652	18.4404	340.818	1006.31	617.116	1382.6
5.02527	610.087	5.03_565.1161n	45.1169	45.8945	21.1501	55.871	55.6322	20.9093	76.8223	92.7414	96.4044	112.622	46.0177		171.683	327.933	61.9697	863.759	95.1245	154.406	515.486	98.337	28.4666	94.2277	135.548	62.3862	53.1763	22.7716	166.977	302.014	247.328	461.119
5.02527	489.012	5.03_444.0409n	2796.44	2727.63	1909.58	3334.13	3349.36	1954.73	3290.47	3871.1	4048.69	4278.07	3168.61	940.443	5400.18	6795.65	3097.76	7931.49	4005.4	4181.04	6816.67	3415.32	2144.68	3509.59	4397.07	3339.98	2871.08	2252.29	4279.64	5731.4	4810.9	7224.31
5.02527	462.005	5.03_900.0130n	169.432	139.62	79.1538	189.915	169.224	87.7495	148.598	210.486	275.576	297.493	227.804	25.4626	355.929	479.71	177.082	560.215	220.017	206.334	475.46	157.139	97.8687	174.758	259.514	223.2	156.868	177.077	210.625	350.043	270.559	481.872
5.02527	443.006	5.03_840.0335n	268.551	293.526	180.05	354.46	396.704	176.115	395.361	446.921	457.561	426.034	253.826	60.7731	550.847	791.774	353.915	1055.54	521.726	548.102	956.323	426.254	229.86	441.593	554.096	393.666	352.737	192.789	571.275	797.492	653.701	944.53
5.0767	262.838	5.08_741.5283n	86.0492	90.1188	163.217	128.141	164.449	48.0591	84.5255	174.427	104.679	134.693	155.491	93.5987	117.159	177.08	182.347	209.971	96.6371	69.4292	207.22	90.5619	73.4554	84.3484	206.487	50.8321	110.919	215.679	86.4296	112.26	125.765	149.453
5.0767	389.25	5.08_1120.7656n	1831.4	885.756	1034.77	2511.48	1071.86	857.652	1052.3	1985.03	1877.16	1427.27	3084.45	992.257	2194.7	2194.15	1135.62	1606.29	1071.69	919.431	1729.65	788.116	903.455	1231.55	1588.36	1209.03	828.202	1670.75	1116.03	1289.44	1112.99	1365.33
5.0767	343.472	5.08_983.4316n	864.789	1050.72	927.382	959.815	1345.1	630.693	692.313	899.355	2112.51	1590.38	635.297	660.218	1291.29	1408.3	532.812	5221.67	5159.22	2760.18	7050.07	2618.26	2745.95	2539.87	3433.02	2763.91	3232.05	950.103	3224.97	3135.98	3554.6	3885.01
5.09383	300.197	5.09_554.4161n	1421.14	1413.41	1538.21	1518.85	1500.13	1064.21	1021.14	1602.77	1584.74	1635.57	1836.34	1071.77	1646.9	1728.84	1577.22	1892.53	1457.89	1117.47	1920.46	1243.41	1272.47	1056.91	1678.88	1281.89	1339.17	1888.75	1188.11	1424.9	1293.31	1778.57
0.636717	256.9	0.64_723.7147n	190.429	149.472	166.488	196.391	150.792	133.883	118.733	178.691	208.61	219.942	257.953	119.401	225.105	198.746	173.208	197.346	163.946	125.161	227.298	103.982	108.275	136.303	183.958	148.75	150.464	246.157	159.204	143.527	150.364	227.742
0.516717	172.978	0.52_172.9778m/z	339.904	254.078	211.684	345.433	194.163	193.756	199.149	354.955	430.106	556.717	663.396	166.863	589.179	558.677	226.218	462.266	269.715	207.045	458.449	154.75	185.31	204.012	294.126	283.052	158.676	499.931	212.546	295.099	226.182	503.581
0.516717	261.91	0.52_261.9099m/z	428.268	337.99	312.97	420.872	312.061	274.834	292.425	401.332	471.135	535.404	579.589	262.529	557.331	513.267	323.017	475.535	346.493	285.331	482.508	245.482	255.899	289.398	386.764	367.883	263.725	466.625	355.651	349.808	332.507	492.883
0.516717	291.901	0.52_291.9010m/z	1042.6	843.255	760.242	1041.74	703.32	653.389	670.17	1065.96	1101.02	1256.5	1343.31	642.758	1255.56	1176.85	786.133	1161.89	870.003	748.933	1207.31	568.037	622.371	731.954	971.934	920.62	602.993	1190.96	732.65	889.609	746.746	1213.48
0.585283	128.951	0.59_128.9515m/z	971.364	784.632	680.874	987.089	631.059	643.268	648.457	988.182	1082.17	1277.96	1462.76	584.784	1324.9	1318.69	727.513	1144.64	804.064	718.442	1127.1	548.406	601.749	663.838	884.771	831.842	556.056	1200.16	658.21	842.391	700.973	1217.32
0.602433	182.978	0.60_182.9777m/z	103.681	74.5626	59.7099	113.443	58.5076	52.2391	53.1951	117.936	164.93	228.617	328.216	47.5132	253.8	255.466	69.0238	161.375	72.6917	47.561	150.747	32.1001	40.1102	55.4352	81.847	69.6911	41.5289	193.025	53.196	70.5874	55.0443	207.62
0.636717	173.43	0.64_173.4303m/z	72.7369	63.2392	57.5949	79.4594	48.0425	46.2899	58.0856	81.9121	78.0112	78.5218	110.754	40.5006	89.1665	76.4421	61.0963	91.7659	64.2134	57.5754	93.3935	37.7079	48.4124	56.8817	67.4373	68.2065	50.8415	88.3328	52.5449	63.4202	61.6319	92.0368
0.653867	129.98	0.65_129.9797m/z	568.948	409.214	389.005	576.793	347.516	316.69	341.893	584.56	649.809	815.704	1008.72	301.604	879.259	864.889	392.05	699.464	436.587	355.891	670.208	283.092	301.934	344.571	474.241	441.087	328.54	750.139	349.395	457.452	367.623	786.984
0.653867	149.953	0.65_149.9532m/z	478.345	411.974	397.393	497.634	335.94	307.44	320.876	487.83	520.258	613.208	710.564	309.324	635.587	621.976	531.584	577.939	420.071	351.297	563.012	292.557	317.11	347.838	438.853	429.035	246.393	587.11	335.076	424.288	366.197	604.301
0.653867	151.951	0.65_151.9507m/z	478.657	406.764	389.734	515.476	343.814	331.388	332.032	484.017	534.764	597.011	714.679	292.07	646.081	608.079	517.993	581.151	409.718	359.94	563.677	288.568	317.378	333.065	447.979	429.336	251.428	585.868	346.589	424.967	369.175	609.775
0.653867	192.942	0.65_192.9416m/z	89.8875	47.3593	49.6585	115.214	42.9637	54.2691	66.7236	88.3666	87.5306	95.144	116.07	33.5525	126.968	84.0127	53.2135	80.3868	46.9948	48.8599	85.9037	32.6753	43.9099	58.3281	76.8494	62.8241	103.347	92.432	396.035	57.7077	173.641	87.8545
0.653867	198.94	0.65_198.9395m/z	1684.64	1639.74	1641.04	2098.98	2127.76	1421.76	1407.25	2192.04	1687.11	1412.06	1911.37	1529.85	1278.3	1464.25	1807.7	1468.09	1950.99	1298.65	1797.48	1213.14	1015.25	1659.93	1869.88	1397.24	2181.58	1554.71	1413.23	1228.59	1368.42	1915.42
0.653867	215.062	0.65_215.0623m/z	146.14	147.323	162.93	187.676	122.955	50.4444	63.8318	116.797	177.157	113.456	179.755	37.7057	126.414	89.726	97.1222	165.668	161.301	80.4038	228.726	42.5168	49.9766	85.7238	93.7494	113.232	705.108	226.355	73.8407	106.766	75.9881	212.889
0.653867	216.919	0.65_216.9187m/z	822.034	765.449	771.537	830.014	751.545	629.869	658.302	794.043	845.167	825.276	858.745	604.827	851.242	750.824	723.147	822.794	794.342	686.345	930.092	589.65	594.831	706.16	764.139	733.321	1008.93	904.224	740.743	736.232	731.95	882.701
0.653867	222.909	0.65_222.9089m/z	82.4121	82.5352	77.7668	96.1486	78.5222	66.9959	66.7086	88.8177	84.809	79.8493	90.6915	63.0148	82.1854	79.6054	89.1918	98.8539	78.1425	69.9009	92.1364	57.283	58.8711	77.4956	84.9817	78.2051	89.7655	91.5705	76.734	74.4626	69.5516	90.1734
0.653867	234.889	0.65_234.8894m/z	129.807	124.663	133.579	119.06	129.614	100.379	101.974	132.42	148.619	134.133	149.433	99.847	113.639	141.595	140.386	160.092	119.535	109.315	163.825	97.3128	94.9424	104.657	114.38	126.07	114.885	162.063	69.9982	112.88	79.2448	155.048
0.653867	237.885	0.65_237.8846m/z	203.603	121.252	184.307	195.079	128.508	117.431	108.608	162.996	214.733	166.232	216.116	110.386	219.456	171.649	501.237	195.963	155.118	124.385	187.934	97.2752	120.494	133.003	146.011	137.821	124.622	148.772	112.096	129.045	126.392	215.086
0.653867	239.967	0.65_239.9672m/z	725.085	497.61	487.243	823.934	600.482	358.768	378.269	906.545	752.615	848.799	1435.37	395.779	826.646	1009.06	520.598	709.339	642.166	352.282	827.716	298.871	262.231	450.181	648.424	465.517	503.463	820.531	373.097	410.727	391.353	1066.06
0.653867	242.88	0.65_242.8802m/z	856.981	728.759	860.246	817.912	748.477	605.849	593.328	740.248	812.041	855.863	821.265	626.637	763.592	752.319	936.162	823.454	765.041	665.217	865.222	608.751	604.687	654.489	723.903	722.901	696.011	845.667	655.657	691.027	685.786	841.18
0.653867	247.894	0.65_247.8941m/z	765.895	634.652	569.429	809.59	578.614	528.331	517.222	771.518	835.241	900.591	1002.34	495.333	921.806	885.394	622.583	883.178	675.708	554.79	905.173	482.567	477.677	558.618	722.141	675.12	526.499	902.082	573.278	671.322	572.016	910.846
0.653867	255.944	0.65_255.9438m/z	3422.53	2293.55	2371.56	3127.96	2224.57	1642.07	1692.84	3089.63	3592.73	4873.7	6428.84	1587.37	5072.56	5150.67	2111.28	3991.24	2452.84	1816.79	3958.78	1520.69	1548.28	1826.82	2471.46	2369.25	2479.97	4522.95	1835.05	2427.44	1926.46	4816.03
0.653867	263.917	0.65_263.9172m/z	298.777	232.489	213.298	313.625	218.671	191.884	192.371	321.988	320.413	356.019	414.054	183.754	371.127	324.495	265	320.384	259.246	205.33	346.939	152.003	177.48	206.013	269.384	247.158	180.16	330.734	224.797	251.474	219.978	352.155
0.653867	267.926	0.65_267.9264m/z	226.356	140.479	155.659	235.953	147.17	107.929	106.931	243.418	282.617	357.194	463.079	102.115	378.514	344.068	166.389	295.192	173.511	120.376	307.707	86.5619	80.3685	114.308	190.422	163.829	98.3067	313.351	176.581	155.741	139.215	342.36
0.653867	279.912	0.65_279.9117m/z	763.371	512.06	566.737	710.206	477.614	365.939	371.145	668.903	780.363	1020.73	1269.66	352.682	1068.63	1035.73	629.938	888.574	536.383	406.488	881.915	351.895	350.133	408.735	537.605	537.69	391.774	974.775	436.704	544.638	420.33	981.231
0.653867	294.394	0.65_294.3936m/z	33.7413	25.4178	20.6038	32.1366	24.0843	12.1628	10.0633	42.3252	30.2202	25.0877	38.8169	18.8481	33.2706	30.7896	20.9885	27.027	31.4108	13.5715	35.9871	14.3298	7.96339	11.4794	23.4343	25.1757	17.3342	28.8488	20.5276	29.4288	24.5857	36.8183
0.653867	297.912	0.65_297.9124m/z	171.125	87.8958	109.64	152.336	98.7008	76.5789	64.9861	175.381	217.348	255.322	331.622	66.8258	302.222	264.43	122.165	224.814	122.236	86.1027	236.716	63.1817	58.7136	76.4671	125.547	131.348	78.5515	239.188	91.9057	116.326	94.5386	293.488
0.653867	301.914	0.65_301.9143m/z	61.7024	31.8201	27.6886	48.2142	28.1864	22.8146	23.4148	45.9204	57.0678	82.6275	100.697	22.3337	87.1917	66.557	49.5658	58.808	40.6532	31.8183	58.4539	19.636	23.154	31.6956	34.8506	54.182	21.4468	76.6067	43.9277	43.3395	32.4073	72.63
0.653867	302.894	0.65_302.8939m/z	116.724	109.691	100.407	132.978	87.1566	82.9749	86.8871	142.216	153.656	171.882	201.976	67.0063	201.524	162.428	107.482	154.833	124.764	92.4996	156.309	68.8258	89.1884	89.7693	112.964	114.493	98.9738	170.667	149.764	111.78	113.257	174.95
0.653867	305.875	0.65_305.8752m/z	50.8347	35.9242	40.3309	48.5004	45.8743	37.115	34.2255	41.7057	47.7405	55.4171	55.6763	25.7628	58.1042	54.9884	52.582	52.7736	35.8274	34.9684	50.7042	42.0169	22.2572	26.109	43.3723	36.8414	22.7504	50.3059	27.5312	32.5431	31.3422	46.9925
0.653867	315.895	0.65_315.8949m/z	57.7197	36.7679	23.1046	53.1903	28.8142	22.5253	25.3359	64.6911	55.7837	77.9349	88.9274	17.6255	83.8078	69.9701	34.4282	60.2194	35.8774	23.4943	67.803	19.7527	18.8355	32.9653	42.683	39.6473	27.1319	58.6095	26.0697	20.8959	31.3411	71.0225
0.653867	320.919	0.65_320.9192m/z	44.9366	19.1024	25.6981	48.0015	22.5622	7.35898	19.1006	34.6029	54.9988	83.6968	119.34	13.7775	97.845	95.5584	20.8263	50.5976	22.241	15.3927	57.987	16.8503	10.5275	9.88637	34.6518	16.5643	15.0122	80.1292	34.2665	22.494	33.0995	76.2545
0.653867	328.899	0.65_328.8988m/z	304.092	280.6	288.44	374.835	322.176	232.07	223.539	383.457	338.525	344.791	423.926	244.947	332.506	363.054	301.49	335.411	316.661	236.769	365.636	198.684	191.596	262.663	323.669	279.822	296.698	350.668	255.681	246.041	245.892	413.147
0.653867	334.862	0.65_334.8618m/z	52.635	37.3429	47.2778	51.3414	39.6843	33.0826	23.6783	55.4709	50.4648	66.7932	64.1063	26.9229	80.7741	62.2526	35.7739	45.3552	43.5639	32.1696	64.3242	25.1778	23.5729	28.3055	47.561	41.3032	40.0864	50.3493	43.9153	39.0541	30.7691	63.5626
0.653867	344.874	0.65_344.8742m/z	4707.75	4374.81	4874.57	4582.75	4678.57	3459.22	3512.61	4162.06	4547.82	4535.32	4855.71	3336.23	4286.35	4155.83	4107.21	4591.83	4479.05	3667.11	4947.16	3469.66	3298.2	3838.01	3939.76	4038.85	7017.54	5002.58	3555.5	3945.76	3773.17	4989.72
0.653867	350.389	0.65_350.3889m/z	62.4696	37.7134	32.7513	53.2124	38.3689	19.0486	19.4086	42.5928	55.494	67.8242	75.0166	10.9622	81.0623	73.3957	26.714	67.2047	42.557	26.0283	70.7885	17.419	12.7028	33.4356	32.9867	34.8763	44.2154	72.1311	37.1199	36.764	21.7466	84.6025
0.653867	355.871	0.65_355.8713m/z	17.4736	15.6508	14.7742	14.7378	14.1392	9.47809	10.6548	23.3562	20.6136	18.1136	29.2862	10.5722	24.5277	22.6973	17.9657	15.0113	14.4913	9.9742	23.5584	6.82365	2.47824	12.7917	16.0642	16.9688	15.8868	18.7596	13.2964	11.4984	17.4096	30.9369
0.653867	357.395	0.65_357.3945m/z	27.3415	6.8125	10.4629	21.6891	15.1949	1.79854	12.1619	22.629	22.7045	27.3269	44.4332	9.74414	30.3031	26.7243	4.42476	17.9758	19.1343	5.86993	27.0499	4.85197		9.37408	14.9673	8.13754	16.0269	34.0247		5.96269	3.63897	35.2549
0.653867	362.885	0.65_362.8848m/z	895.434	545.422	757.054	643.169	611.944	401.975	393.383	598.385	664.888	787.699	755.326	571.196	712.213	762.439	544.668	668.797	598.411	505.027	714.517	426.592	367.301	475.667	619.999	602.711	639.494	746.063	537.519	499.09	505.212	744.428
0.653867	391.864	0.65_391.8645m/z	136.157	98.4687	101.645	146.041	94.9319	58.5201	54.0655	142.428	153.219	171.958	225.11	64.6484	204.211	170.261	107.853	163.475	105.852	72.5188	173.093	51.0324	56.6883	75.7132	104.928	99.9085	98.5026	172.725	106.939	110.218	93.567	178.718
0.653867	400.867	0.65_400.8670m/z	24.0521	8.95598	21.0593	24.2783	26.7838	11.4581	16.6224	14.7879	22.728	29.4295	43.0212	14.3035	39.9004	26.8156	16.9817	29.6346	26.8291	12.5947	30.2164	17.6842	10.624	14.5321	19.2149	25.9231	17.5587	34.6815	24.8929	15.0391	17.9733	29.8298
0.653867	401.863	0.65_401.8631m/z	179.037	146.919	159.612	193.718	161.876	116.328	104.686	178.789	179.388	198.642	261.923	107.037	223.316	199.075	144.559	187.415	165.789	109.437	222.393	92.8164	97.3992	134.481	161.978	147.02	190.722	223.577	131.244	124.549	138.23	204.095
0.653867	407.864	0.65_407.8637m/z	20.9706	11.0281	13.0743	18.0606	15.1799	3.23735	7.49529	18.7886	15.6654	29.666	38.8053	3.90593	33.6126	24.089	15.2067	14.0354	15.3955	9.64217	21.504	3.24777		11.827	13.7973	10.1194	18.1099	26.0355	16.1378	16.9529	13.6103	30.0158
0.653867	409.854	0.65_409.8540m/z	261.981	223.704	261.642	258.856	245.186	167.863	176.637	219.667	261.877	275.351	289.773	174.268	252.518	243.622	202.044	262.164	224.605	179.908	281.33	182.599	175.115	206.727	201.504	210.227	415.407	276.021	182.001	213.116	197.925	294.777
0.653867	424.854	0.65_424.8543m/z	42.6115	22.0565	28.6663	27.5206	18.0468	10.3708	15.0029	25.3948	33.218	35.0053	70.2762	13.8465	62.0868	44.0826	20.8244	36.5338	19.4995	18.5491	38.0303	16.1271	8.42642	18.1645	26.1234	21.0018	26.1253	38.7356	36.3696	17.548	26.811	44.0427
0.653867	427.856	0.65_427.8564m/z	36.319	32.4039	39.1576	50.1609	48.9257	18.3083	21.4675	39.8566	39.1318	47.2427	55.0177	20.8599	48.9978	50.7254	35.4747	49.0334	38.4424	26.3432	58.241	24.9372	16.8324	28.9418	39.4813	34.9262	57.2965	51.8763	18.7632	29.9808	37.7997	42.5217
0.653867	429.851	0.65_429.8508m/z	38.557	26.9037	25.8869	42.9507	37.3804	19.1593	22.7846	34.352	41.786	37.7635	50.6925	22.6731	41.5956	49.7835	25.5037	39.5417	28.9407	20.2445	45.8712	19.1585	14.8419	29.7756	34.0949	26.5974	32.9281	43.9384	22.7275	25.3459	27.66	51.382
0.653867	431.854	0.65_431.8536m/z	71.8728	30.8212	44.6621	66.6605	38.6709	24.6955	25.0648	59.8328	67.8072	81.6883	96.2979	26.0736	83.9508	71.2727	34.2769	69.6962	54.8524	30.3644	84.6527	25.0804	20.2696	35.9526	47.7708	50.3294	52.5985	77.6921	46.2097	48.6398	31.1638	91.5259
0.653867	437.34	0.65_437.3401m/z	37.0231	18.8353	28.3732	38.9481	33.7118	8.02892	9.42839	38.5016	25.9479	34.0052	54.9832	9.71685	32.6139	24.9455	20.0559	24.2208	25.3705	23.1447	38.8703	3.31689	3.05464	13.3849	21.8133	16.9313	38.1459	40.7695	18.4694	15.9303	22.8037	39.8657
0.653867	442.348	0.65_442.3479m/z	23.6056	8.31264	16.4048	20.9859	5.9948	3.6027	7.35742	19.154	25.301	37.7951	53.4709	5.99609	42.7991	35.8002	14.9255	32.4012	20.6036	6.62616	25.1112		1.64604	3.55569	14.9789	16.6895	6.52109	44.0964	7.30609	7.52739		31.9885
0.653867	445.832	0.65_445.8322m/z	79.4698	66.5953	76.5299	87.7893	75.1974	51.2927	48.324	80.0744	86.916	82.217	101.826	51.5363	83.4208	89.9374	71.9497	78.2596	79.7579	54.7955	91.208	46.6519	38.663	58.1795	76.488	73.1896	94.6895	89.4305	58.5869	63.4857	60.1809	89.4628
0.653867	447.839	0.65_447.8387m/z	41.7246	24.6709	28.8063	27.535	29.6577	20.5534	14.3448	26.9802	37.1475	51.7734	49.7077	19.8983	34.5917	48.0108	23.646	38.1219	27.2685	6.26668	43.6111	15.2921	7.45032	16.9657	23.1503	22.7309	32.262	43.795	33.2452	25.9215	27.8638	37.0423
0.653867	516.817	0.65_516.8168m/z	32.1739	18.7413	28.2867	37.1675	27.5197	15.5912	12.7857	23.3444	38.2102	47.7434	39.9185	17.7261	40.5258	48.2665	35.2061	22.9104	20.1259	19.2621	40.9741	14.4794	7.68787	10.1619	18.9871	16.4664	23.397	34.0093	25.5887	18.1425	26.2852	43.3796
0.653867	528.815	0.65_528.8152m/z	52.9866	24.6364	49.2927	60.3354	52.7206	29.8156	29.1338	52.314	55.1923	94.1753	102.068	17.5308	88.6108	76.6847	35.0995	73.3584	38.1177	21.401	78.9519	25.1653	20.8442	26.9752	46.3026	40.7752	50.6781	80.86	19.3469	19.8524	31.1075	92.6355
0.653867	532.314	0.65_532.3141m/z	20.624	4.32379	12.3161	11.9697	23.741		5.41489	16.9389	13.8503	15.3831	22.1498	10.0772	15.7209	29.0502	11.9471	7.5293	9.22833	5.77832	22.2439	11.903	8.47842	9.50434	15.4523	6.56447	23.9013	18.3356	3.3421	4.10629	3.39196	23.1753
0.653867	540.31	0.65_540.3098m/z	19.9682	7.80716	20.4799	21.9972	11.7798	6.06979		5.0564	9.80356	22.2611	9.25211	5.49081	19.207	6.85104	7.0783	11.2829	12.7474	6.49259	12.8797	11.0588	3.05576	10.179	11.1929	13.0702	43.589	18.1447	10.7432	7.23853	6.54969	15.5798
0.653867	551.8	0.65_551.7997m/z	160.925	113.111	145.731	124.997	143.928	55.2929	67.7831	124.84	133.828	141.764	174.444	58.177	142.539	146.273	131.221	155.048	117.42	56.9214	168.091	58.3663	42.7797	75.9437	100.001	90.4071	181.001	166.839	106.378	86.5505	113.261	163.348
0.653867	558.803	0.65_558.8026m/z	153.43	121.025	144.864	163.414	166.552	80.7144	95.8457	148.911	167.685	195.057	231.324	62.5233	191.835	190.159	134.603	204.39	130.374	89.7745	178.148	94.3429	58.0836	89.0395	96.7517	118.951	195.092	202.487	102.637	128.518	109.86	202.794
0.653867	567.798	0.65_567.7981m/z	162.88	104.847	141.269	155.821	154.175	77.4443	65.4355	131.381	169.251	162.599	202.902	71.0365	166.853	151.827	123.827	147.196	140.966	49.9816	179.393	57.4195	37.1596	85.373	96.2106	95.972	214.031	183.138	96.195	65.6162	89.984	197.247
0.653867	575.795	0.65_575.7945m/z	82.0514	50.5116	79.3951	71.4745	85.1326	33.6279	35.1753	52.8742	72.6781	83.6266	90.2663	41.8339	73.2591	75.2036	57.3528	76.8353	65.7494	44.1876	85.6144	39.6221	32.7964	41.8513	64.1205	54.5154	122.089	82.2879	50.6867	42.5709	40.7355	101.975
0.653867	604.79	0.65_604.7905m/z	638.243	532.847	651.373	577.87	588.358	394.563	398.523	483.919	560.861	595.278	694.568	353.371	574.1	571.81	508.8	599.345	545.69	385.989	655.147	391.856	380.963	439.53	475.173	487.502	1239.52	716.612	426.027	453.039	439.573	701.33
0.653867	640.768	0.65_640.7675m/z	88.9218	63.0514	93.0408	83.1569	67.9357	16.7715	21.3341	69.9775	79.1207	98.3107	133.343	16.2459	93.7024	80.4396	71.9463	72.1796	77.1896	27.4958	104.084	20.7058	8.25925	22.928	39.9262	32.5852	156.15	105.611	46.2667	41.6546	27.3311	106.847
0.671	143.961	0.67_143.9606m/z	43.0765	49.4879	36.8006	62.1115	37.2149	42.4045	37.3014	65.5497	72.2228	63.1666	91.5474	25.6836	89.296	61.9948	56.6672	83.7918	49.6925	43.2966	80.9954	28.7469	36.7701	40.7031	59.3153	58.8638	27.3317	85.2111	42.013	54.2338	48.5159	78.0684
0.671	192.887	0.67_192.8871m/z	12.0651	3.35266	15.4701	8.26001	19.7068	3.20325	4.44525	4.0607	4.64712	23.0552	5.54041	10.2343	6.97261	21.1924	41.0123	4.42022	3.48439	2.79905	3.46483	12.9314	4.67949	2.11562	3.04925	2.70105	2.6952	4.78811	2.06875	6.1602	5.44016	3.94586
0.671	341.776	0.67_341.7757m/z
0.705283	191.078	0.71_191.0779m/z	161.477	50.1475	47.8413	32.6109	29.5606	15.2327	28.596	73.4092	63.0308	31.5694	38.5951	77.6744	35.8457	39.4896	15.9957	12.5369	25.7726	14.5899	15.4345	9.09678	64.7679	18.459	16.5038	17.5682	16.4495	56.1786	23.9929	17.6798	8.88475	18.2902
0.705283	268.165	0.71_268.1651m/z	79.5795	41.7129	79.2601	45.5728	34.1604	33.9659	38.8398	66.3303	64.1312	58.3384	94.9736	23.849	51.5055	72.9732	40.0362	24.4429	26.2133	39.3818	39.0545	26.2473	44.1184	27.594	24.4446	30.5302	22.6538	53.446	33.0517	43.7807	25.4245	34.1405
0.705283	288.922	0.71_288.9216m/z	2350.91	1224.91	1473.21	1087.66	776.067	724.691	578.242	1155.63	1152.83	1317.07	1173.75	1334.26	1160.73	1445.92	759.14	922.096	1238.78	1498.83	1749.47	685.757	630.618	1336.84	1919.14	1766.14	1158.62	1012.76	1364.88	817.663	889.012	1384.67
0.705283	301.077	0.71_301.0771m/z	110.84	62.9259	82.8432	77.3398	57.2978	53.927	44.2307	76.9316	80.1251	103.277	111.586	64.3877	100.079	143.57	51.3007	67.3887	68.9244	68.2212	94.8848	49.9557	38.4068	67.0737	88.9907	81.5479	53.4956	81.8138	61.2585	57.0945	63.3764	86.9361
0.705283	320.87	0.71_320.8704m/z	726.928	837.726	691.713	1151.74	1037.61	874.411	1035.29	1208.14	1296.91	1520.13	1765.56	500.456	1682.6	1474.65	1141.68	1781.71	1016.41	642.447	1209.26	908.669	858.242	714.478	718.905	769.181	683.928	1560.44	725.922	1286.88	1056.35	1484.23
0.705283	366.869	0.71_366.8687m/z	24.8331	41.699	10.3833	57.9858	14.9593	37.5632	46.3387	55.4732	70.9622	31.1738	109.283	7.06476	94.8571	34.1431	53.0861	89.0476	54.73	33.7252	81.9298	6.78963	33.2165	31.775	38.6152	41.0891	37.4202	86.727	36.1978	56.1301	39.8021	91.4891
0.705283	424.897	0.71_424.8973m/z	839.601	361.342	518.6	279.294	178.884	168.179	119.489	329.333	289.612	362.859	257.443	447.678	297.932	395.692	176.083	230.75	358.23	509.258	512.167	164.498	181.341	427.689	666.588	601.58	350.444	286.831	419.765	201.168	225.93	375.705
0.705283	440.87	0.71_440.8703m/z	1129.66	723.394	825.6	756.824	579.05	500.92	411.033	780.046	751.512	917.759	807.8	655.19	759.03	954.421	572.595	697.559	776.134	759.965	1058.51	470.01	436.774	715.149	952.179	884.411	678.575	741.874	785.312	561.57	608.805	908.8
0.705283	486.868	0.71_486.8677m/z	270.991	157.229	175.699	145.288	89.323	97.2599	68.9537	150.929	145.703	173.375	153.427	127.413	156.156	193.781	93.6509	143.52	177.129	195.415	266.143	84.1853	67.904	182.561	255.212	241.319	166.744	155.286	190.335	116.202	128.887	204.577
0.705283	502.841	0.71_502.8411m/z	214.533	195.783	166.706	229.895	157.207	147.794	151.964	206.287	243.416	277.971	290.808	114.444	298.799	274.694	200.488	286.208	217.057	164.686	285.778	123.138	134.794	168.785	207.229	215.514	180.515	248.318	178.018	200.749	191.356	308.343
0.705283	518.819	0.71_518.8191m/z	188.892	171.746	177.25	226.711	214.427	144.953	164.417	238.09	256.892	307.115	390.943	98.615	337.295	305.633	220.058	335.438	215.804	113.408	245.359	149.724	133.235	117.295	150.381	156.966	186.082	340.675	155.177	218.485	192.076	307.089
0.705283	554.855	0.71_554.8554m/z	181.904	96.5467	115.972	87.1376	53.3603	55.5777	38.7475	84.9066	79.7983	104.75	97.1814	88.8342	93.2885	124.995	55.4117	71.7495	92.6901	114.017	147.235	47.738	39.1825	98.7116	145.588	130.203	87.2029	84.211	97.5214	63.1546	63.9133	116.661
0.705283	592.819	0.71_592.8191m/z	436.707	369.284	371.073	471.7	378.743	276.596	251.974	453.172	489.223	627.488	640.486	247.94	583.613	683.978	343.706	531.342	411.508	298.719	570.945	285.143	231.952	305.895	383.934	396.749	309.127	539.994	349.004	396.657	339.725	597.58
0.705283	628.861	0.71_628.8610m/z	549.814	181.975	291.059	140.351	83.8067	79.1287	44.746	167.264	140.514	198.881	129.844	239.888	133.081	234.231	79.1048	120.524	178.274	256.609	305.557	63.4118	73.0837	227.838	402.849	335.673	168.647	132.579	228.555	76.0089	105.378	207.609
0.705283	644.834	0.71_644.8343m/z	787.654	368.944	501.615	377.19	224.916	205.713	141.537	378.186	354.562	482.431	373.354	396.019	347.415	515.695	213.932	278.834	403.494	434.278	603.77	185.407	183.25	409.565	635.33	569.425	327.182	300.245	415.179	223.607	263.047	459.478
0.705283	660.809	0.71_660.8086m/z	629.844	457.322	506.554	559.495	464.91	331.643	302.326	568.082	571.862	790.071	723.316	357.428	679.333	869.151	397.6	589.428	519.338	405.633	726.401	367.36	280.227	419.116	512.166	527.122	342.862	578.785	443.229	451.081	448.218	742.456
0.705283	690.829	0.71_690.8286m/z	248.77	112.977	137.933	113.649	69.5901	61.2032	35.4175	115.391	126.36	207.86	157.301	121.516	139.064	201.259	56.5604	106.437	116.177	128.351	181.816	52.3041	50.2375	110.083	186.631	156.871	96.0836	110.713	117.805	69.4673	73.0064	169.34
0.705283	706.804	0.71_706.8037m/z	504.782	305.635	327.14	407.795	268.127	251.956	258.273	407.699	476.208	660.627	787.861	247.945	677.746	702.801	303.65	558.803	365.493	299.978	538.804	209.147	213.416	264.459	441.643	395.177	257.215	562.954	299.942	381.364	295.752	582.557
0.705283	722.779	0.71_722.7791m/z	121.188	98.5566	82.6942	131.074	108.803	91.0565	98.0452	142.284	152.61	197.165	252.518	59.8313	208.416	235.522	108.015	170.322	123.096	66.0723	148.774	81.9153	75.2647	76.673	85.4583	100.323	81.5576	192.703	81.5287	124.629	100.915	186.412
0.705283	740.766	0.71_740.7658m/z	117.234	109.442	103.785	163.114	115.911	82.1182	87.6831	166.146	193.02	265.729	322.387	72.4646	276.836	302.669	115.925	250.121	127.724	90.9316	201.564	86.4037	79.6904	87.2256	113.11	111.395	79.1816	232.728	98.3439	149.735	126.048	255.165
0.705283	778.758	0.71_778.7584m/z	187.605	98.6606	126.569	138.747	102.885	86.2005	93.7206	158.28	157.88	240.212	228.337	88.9103	218.617	210.775	116.464	240.08	116.588	99.1883	166.647	89.3778	71.5298	88.5144	166.674	124.336	65.9463	204.327	101.381	142.829	110.545	208.559
0.705283	780.809	0.71_780.8092m/z	832.611	349.551	514.685	313.911	224.352	182.598	132.769	365.841	348.549	439.158	337.396	415.105	329.092	486.409	200.244	259.33	357.073	482.27	568.007	159.953	158.467	410.686	662.105	589.04	326.461	295.419	426.198	221.675	216.508	427.685
0.705283	791.774	0.71_791.7739m/z	297.688	94.9064	166.957	137.779	119.16	68.7436	83.1219	130.037	132.226	264.533	233.433	146.958	194.9	281.801	103.506	171.478	120.575	127.46	167.273	112.294	64.6387	100.48	185.015	151.203	85.9659	167.72	108.55	115.612	84.5912	176.834
0.705283	797.282	0.71_797.2820m/z	57.0905	34.6744	33.4654	48.7421	30.6132	5.12442	11.7497	49.6698	38.4848	87.2749	65.5922	11.1227	62.706	74.5339	22.8025	51.4608	37.9846	5.61908	58.7636	10.9398	4.78302	17.0734	27.3736	34.923	13.1534	47.0588	26.7414	29.6689	12.2346	70.4166
0.705283	848.795	0.71_848.7953m/z	1193.38	608.241	770.953	597.302	427.538	384.282	340.266	660.178	635.615	849.627	776.343	629.907	739.983	881.975	445.304	654.989	625.614	730.041	881.499	330.326	354.169	643.834	946.86	846.012	508.744	673.828	638.538	500.807	453.411	761.244
0.722433	252.884	0.72_252.8836m/z	65.4887	76.9931	65.8865	113.979	109.7	91.8288	115.674	110.206	130.166	144.25	155.112	47.564	153.334	134.251	118.83	159.719	92.0955	53.976	88.9161	92.3862	93.0515	65.4971	58.079	64.9133	60.5835	152.551	55.5696	129.11	99.8729	123.904
0.722433	336.845	0.72_336.8450m/z	199.182	331.53	229.228	583.58	551.733	471.299	701.246	588.148	682.933	721.673	1065.49	145.94	981.806	693.268	665.289	1226.17	434.631	207.823	476.075	464.11	480.436	243.407	204.248	245.179	236.094	957.204	249.607	806.968	563.095	721.476
0.722433	488.795	0.72_488.7951m/z	19.1805	45.2186	23.7871	89.9028	74.2869	71.7263	121.39	89.6368	108.326	102.702	190.74	17.7799	171.896	92.0333	114.303	185.557	65.8892	20.9998	69.4186	60.2376	72.8647	25.647	28.1037	30.7624	25.6622	164.331	30.7332	128.692	82.538	119.52
0.722433	608.791	0.72_608.7912m/z	264.39	277.931	252.318	387.195	357.739	261.319	282.134	377.913	428.905	478.429	594.421	156.79	514.068	472.904	343.933	535.369	324.684	183.664	430.499	242.37	213.218	203.998	199.932	232.596	279.09	502.652	229.654	366.045	310.519	482.859
0.722433	692.759	0.72_692.7595m/z	158.689	152.849	123.932	244.76	228.135	154.64	236.48	262.241	282.873	350.905	502.549	91.975	427.617	381.329	241.647	479.109	200.279	109.034	270.405	171.411	161.001	120.065	134.516	154.256	105.444	394.966	111.856	303.636	219.518	343.193
0.722433	744.772	0.72_744.7720m/z	361.695	363.262	332.612	456.135	359.516	309.093	312.881	476.803	468.877	639.259	657.195	230.85	611.859	674.295	363.756	591.372	409.432	280.64	537.364	281.918	269.943	277.512	345.978	350.001	249.282	537.656	305.305	440.41	384.958	604.637
0.722433	747.777	0.72_747.7775m/z	109.922	75.7406	75.1184	121.68	69.5807	63.9712	46.8027	106.165	125.172	167.334	189.144	57.8696	146.971	186.086	65.129	126.78	84.3173	68.4197	142.805	48.4222	51.4787	57.228	94.3167	79.5792	56.0494	116.002	65.524	86.3849	67.6972	151.041
0.722433	770.847	0.72_770.8472m/z	1104.04	376.407	567.42	258.017	152.934	139.711	81.7292	355.452	289.502	386.311	243.086	595.602	270.645	393.031	163.99	229.845	302.13	593.791	579.156	121.779	169.448	440.29	973.471	787.596	324.944	266.714	471.269	179.946	197.966	362.676
0.722433	800.287	0.72_800.2874m/z	80.0164	27.3707	48.8755	32.2156	21.7524	4.44061	7.4736	20.0182	27.0248	60.0574	33.4136	26.2094	41.2688	63.348	10.9375	28.0341	23.8472	32.3123	38.3732	9.38486	14.0808	25.965	40.5594	40.178	14.7659	46.1962	26.4672	20.6621	17.778	36.6869
0.722433	812.761	0.72_812.7613m/z	600.386	473.933	453.624	595.84	444.403	357.312	339.589	621.106	624.049	764.767	735.604	358.28	696.049	857.847	422.89	655.736	542.961	398.435	733.113	344.019	322.369	429.763	527.811	512.048	354.029	632.93	459.498	514.195	472.007	771.509
0.722433	815.758	0.72_815.7585m/z	296.237	231.537	232.035	259.109	186.277	149.389	168.81	270.323	297.954	372.41	395.893	186.229	372.872	383.732	195.794	368.341	233.997	207.253	340.436	148.805	145.956	203.744	251.396	253.521	164.399	322.649	211.996	241.201	198.279	362.502
0.722433	828.745	0.72_828.7445m/z	942.624	571.117	636.884	704.457	523.727	420.753	478.187	736.664	759.211	986.008	1027.01	569.919	981.982	947.493	562.061	930.347	606.106	601.687	839.664	416.072	398.556	537.442	841.17	749.34	434.203	892.76	578.271	662.539	566.911	923.14
0.722433	847.731	0.72_847.7312m/z	143.076	125.539	84.683	202.077	161.862	120.443	165.591	223.384	241.697	318.927	364.016	58.5655	315.234	286.08	168.793	280.271	154.245	74.8735	161.01	132.973	129.917	70.7049	107.044	97.6222	81.6759	262.332	91.4126	215.49	146.838	256.81
0.722433	857.745	0.72_857.7451m/z	315.797	269.414	258.599	299.989	225.2	197.382	174.643	322.482	317.724	402.947	414.822	194.96	372.364	417.668	228.722	322.75	288.837	227.991	350.014	176.883	185.895	233.213	284.289	275.809	196.934	320.676	230.645	256.803	230.827	366.81
0.722433	865.744	0.72_865.7436m/z	320.274	290.661	256.624	362.129	260.76	219.237	201.922	349.53	367.362	479.98	458.053	202.81	414.61	470.136	262.606	362.111	306.581	225.994	370.219	211.364	202.187	216.81	260.797	271.295	212.94	357.158	247.913	284.307	255.497	431.401
0.722433	883.723	0.72_883.7226m/z	421.248	317.707	338.991	400.082	358.966	249.122	340.124	470.927	457.723	541.166	683.724	276.389	631.697	553.329	364.189	706.778	338.1	298.979	499.204	275.569	268.281	286.146	396.779	364.25	255.085	596.749	305.373	454.087	350.588	534.551
0.722433	899.726	0.72_899.7262m/z	281.344	272.36	220.035	374.467	303.774	245.896	250.146	365.621	370.558	500.268	506.261	169.942	480.778	480.527	292.306	419.689	315.793	215.66	361.52	240.615	225.288	230.876	231.922	265.778	208.851	439.949	227.407	320.375	291.162	428.772
0.722433	923.74	0.72_923.7405m/z	375.901	203.431	226.714	275.518	227.376	181.724	197.053	279.426	284.084	386.686	427.171	193.591	395.032	379.436	232.537	322.69	232.033	202.271	279.378	160.41	182.004	188.52	297.399	249.179	151.739	338.757	177.549	273.946	198.843	333.933
0.722433	932.758	0.72_932.7576m/z	905.007	468.449	591.629	514.282	375.289	307.781	319.823	567.629	544.747	692.099	696.813	480.318	665.824	704.166	405.173	627.551	507.422	558.352	742.651	304.577	305.175	495.181	735.892	674.774	404.817	564.827	552.492	475.435	407.009	665.029
0.722433	949.715	0.72_949.7155m/z	244.876	260.132	220.461	354.008	270.866	236.375	236.071	345.675	379.851	491.586	501.579	161.518	456.059	474.084	285.695	397.362	289.711	170.81	342.946	207.635	221.726	195.799	199.272	227.768	183.264	420.662	200.366	337.526	280.867	429.272
0.722433	967.708	0.72_967.7079m/z	325.72	314.585	295.512	414.636	342.43	284.535	346.152	414.861	441.726	530.396	603.767	206.253	580.6	561.197	359.212	633.075	355.992	253.618	448.444	266.343	266.573	260.456	317.212	299.646	217.845	530.476	281.154	428.544	338.086	493.896
0.722433	982.706	0.72_982.7057m/z	347.158	221.901	259.258	325.746	293.589	219.526	348.014	368.367	390.091	483.156	659.36	184.399	588.093	433.312	342.067	724.031	239.925	200.364	374.313	226.662	217.752	186.196	276.475	254.021	158.591	562.932	215.029	423.55	261.893	444.126
0.722433	993.692	0.72_993.6921m/z	411.326	308.785	335.216	446.591	363.012	295.154	377.97	441.072	441.875	579.822	669.466	268.257	642.414	572.175	378.417	755.261	339.159	310.868	489.201	289.017	278.935	284.092	359.55	367.701	254.534	585.734	321.996	505.677	354.684	546.602
0.722433	1000.74	0.72_1000.7411m/z	773.084	404.77	509.469	513.878	403.382	318.076	415.317	558.744	557.001	683.252	798.71	404.832	718.302	703.412	422.189	784.819	446.716	457.827	674.099	321.181	317.586	418.654	638.553	578.473	357.536	682.211	442.329	556.921	424.476	648.83
0.722433	1009.7	0.72_1009.7004m/z	315.7	298.765	274.487	358.841	299.5	248.526	274.232	374.333	379.801	515.52	525.709	198.83	497.277	489.364	307.834	435.833	320.707	248.975	400.168	245.954	244.492	249.813	279.518	280.117	213.965	436.744	245.303	368.653	296.064	432.659
0.722433	1042.71	0.72_1042.7061m/z	518.985	244.026	304.689	298.973	286.05	192.272	290.77	358.868	365.791	460.573	521.754	272.577	499.369	457.06	305.82	583.22	277.184	288.721	381.581	209.704	223.92	249.249	402.618	355.835	179.485	498.873	274.402	399.734	291.255	456.217
0.722433	1068.7	0.72_1068.6992m/z	680.299	389.616	422.488	574.435	488.458	366.2	498.756	571.069	601.38	720.561	914.369	353.058	870.895	710.601	533.476	927.078	468.092	394.377	569.133	352.641	349.258	374.748	543.902	481.745	307.932	804.873	397.768	629.936	469.6	684.527
0.722433	1076.7	0.72_1076.7006m/z	454.848	196.113	309.657	242.867	291.754	147.35	185.008	239.87	245.578	420.436	371.685	268.969	346.287	455.573	212.53	362.023	190.697	225.914	276.757	215.092	145.219	195.806	297.884	270.391	164.66	322.827	207.88	221.958	180.055	283.316
0.722433	1085.68	0.72_1085.6835m/z	299.275	266.089	247.759	376.944	284.898	254.644	261.891	394.289	430.631	515.617	572.665	175.4	554.419	516.425	330.444	605.584	332.867	227.073	426.96	246.1	234.712	247.182	260.817	307.31	188.444	504.327	224.269	385.914	309.958	498.474
0.739567	158.964	0.74_158.9644m/z	833.17	430.863	591.817	338.882	235.311	196.525	127.346	386.153	316.545	428.476	285.982	565.21	288.925	462.368	191.15	221.224	394.206	570.275	583.7	193.388	174.366	480.573	792.943	696.748	370.129	248.006	488.915	205.234	235.551	407.108
0.739567	226.952	0.74_226.9517m/z	2396.84	1106.49	1610.86	782.982	515.389	487.745	277.625	871.683	745.36	871.494	554.735	1728.95	590.461	1006.19	427.871	441.181	1068.12	1729.11	1496.88	471.579	434.725	1390.84	2256.05	1985.37	1099.88	575.27	1433.44	461.385	621.685	920.061
0.739567	310.914	0.74_310.9140m/z	511.57	411.118	445.72	359.2	242.29	223.222	157.566	404.004	356.716	397.663	300.355	439.328	297.388	410.685	220.409	262.498	390.421	498.486	544.529	209.343	234.763	454.019	610.857	608.963	353.686	315.807	477.37	263.166	284.099	439.21
0.739567	378.9	0.74_378.8997m/z	3725.09	3044.36	3414.51	2364.65	1717.69	1650.2	1008	2722.53	2324.38	2624.87	1756.01	3605.04	1870.32	2698.31	1593.57	1633.67	2808.11	3789.52	3727.41	1509.84	1509.71	3349.38	4572.62	4311.7	2762.4	1763.69	3467.64	1669.81	1925.1	2664.25
0.739567	430.914	0.74_430.9142m/z	2009.98	749.592	1202.5	494.282	283.893	262.899	136.26	593.917	457.171	586.283	362.21	1325.14	378.557	704.035	237.254	284.925	645.872	1326.02	1072.97	211.389	266.265	957.345	1921.81	1584.03	733.633	374.334	1016.43	258.702	335.337	605.602
0.739567	462.861	0.74_462.8609m/z	3545.51	4374.92	4050.58	4107.35	3363.59	3062.37	2275.75	4726.13	4266.59	4862.17	3935.35	3998.35	4035.68	5014.12	3199.68	3565.99	4343.17	4411.57	5378.4	2910.09	2844.35	4312.21	4881.05	5015.36	3714.1	3727.02	4409.09	3454.1	3623.37	4777.77
0.739567	498.903	0.74_498.9025m/z	893.165	294.181	489.106	208.845	107.781	98.2661	39.347	252.53	219.544	296.993	153.552	500.268	160.53	313.236	92.3139	118.779	246.766	513.987	474.1	103.443	121.778	376.339	740.871	624.618	280.772	166.793	382.603	118.625	138.287	302.776
0.739567	530.849	0.74_530.8491m/z	2021.31	2155.49	2081.36	2018.78	1448.98	1307.32	888.127	2363.23	2135.91	2571.42	2074.04	2033.41	2037.61	2706.74	1356.42	1683.77	2170.86	2294.05	2980.55	1190.97	1214.62	2136.06	2693.04	2744.94	1777.84	1817.28	2237.94	1523.53	1618.31	2537.69
0.739567	582.863	0.74_582.8631m/z	2896.91	1490.58	2082.31	1130.16	645.591	599.108	319.283	1261.59	1075.5	1452.82	855.037	2148.11	861.16	1601.54	570.27	656.309	1350.78	2200.67	2200.77	525.305	543.314	1785.6	3041.27	2693.85	1358.15	801.499	1844.54	638.522	754.901	1441.37
0.739567	600.838	0.74_600.8383m/z	328.405	306.63	309.072	299.553	177.583	167.415	120.087	317.702	306.172	366.545	325.318	271.263	315.738	419.858	186.867	260.96	290.721	312.434	448.28	140.352	166.407	281.021	378.03	387.987	218.156	262.178	313.933	208.369	198.101	410.357
0.739567	650.851	0.74_650.8508m/z	2812.71	1294.4	1909.92	890.351	519.092	487.437	254.63	1062.75	876.191	1191.73	718.669	1887.67	704.677	1355.97	428.994	534.769	1122.6	2021.58	1954.1	420.809	468.293	1559.52	2850.28	2474.46	1136.82	637.662	1658.14	491.626	607.407	1166.35
0.739567	668.826	0.74_668.8259m/z	392.169	311.835	331.899	295.656	164.171	152.042	103.654	332.757	306.485	409.024	322.19	301.203	319.292	406.139	164.987	266.362	298.185	326.89	502.911	125.213	148.141	329.898	470.27	435.209	240.286	271.38	329.895	198.988	218.043	415.492
0.739567	694.76	0.74_694.7597m/z	90.2786	78.6938	80.5154	126.7	107.149	73.785	101.342	122.501	158.692	203.788	263.541	29.1707	225.073	199.863	120.926	230.17	101.666	59.6388	138.232	76.2853	61.2219	56.0013	60.7522	70.3382	80.3107	206.342	64.479	125.25	86.5815	169.774
0.739567	718.838	0.74_718.8382m/z	3524.71	1483.91	2301.33	979.806	564.416	527.13	271.275	1134.2	941.037	1239.54	691.017	2460.91	741.587	1399.64	476.205	612.647	1250.26	2458.91	2179.66	467.453	506.037	1909.48	3543.01	3013.36	1405.92	718.434	1966.24	525.722	659.21	1261.55
0.739567	734.812	0.74_734.8119m/z	3672.61	2736.34	3246.67	2012	1251.71	1219.37	653.833	2405.81	1971.22	2431.96	1582.21	3355.03	1585.11	2743.04	1122.96	1194.33	2497.63	3599.77	3709.68	1044.41	1085.69	3086.38	4467.58	4203.08	2458.12	1394.81	3187.52	1142.58	1494.43	2447.27
0.739567	736.813	0.74_736.8131m/z	660.771	469.878	517.889	449.361	304.284	247.07	206.879	503.893	471.954	624.251	566.031	464.785	511.507	668.542	296.14	454.65	454.485	516.81	714.139	231.51	252.465	461.306	697.167	640.381	374.026	452.902	501.56	337.605	341.306	606.058
0.739567	742.794	0.74_742.7937m/z	261.969	131.445	177.913	148.161	70.1718	57.5878	31.2176	180.522	155.005	243.744	190.561	156.484	157.656	267.848	71.0929	149.29	151.225	188.768	281.079	53.2656	57.153	153.004	268.058	246.215	126.562	138.517	168.79	85.1859	95.5454	217.214
0.739567	752.789	0.74_752.7888m/z	1204.95	1032.21	986.198	1106.01	793.577	659.127	550.191	1207.9	1185.89	1551.27	1432.08	874.514	1335.34	1649.53	753.33	1233.91	1012.82	966.155	1540.74	603.465	615.453	936.783	1218.05	1227.21	767.081	1195.81	1001.25	879.286	842.505	1476.99
0.739567	776.779	0.74_776.7789m/z	487.315	342.972	377.462	366.609	270.562	221.052	215.727	414.411	402.069	541.172	546.062	324.352	500.549	557.419	268.97	488.138	355.657	387.12	551.634	204.148	216.914	328.581	512.457	492.267	270.242	448.354	359.451	338.86	270.111	514.212
0.739567	785.768	0.74_785.7683m/z	269.461	234.568	233.333	227.44	150.365	120.071	102.288	278.564	247.99	355.071	303.684	211.857	276.629	378.242	150.437	256.905	232.054	239.032	362.615	105.473	133.156	224.148	299.381	288.511	187.023	247.954	239.156	179.052	174.815	331.011
0.739567	787.831	0.74_787.8309m/z	629.889	277.554	379.052	229.803	159.406	126.01	81.9658	314.826	281.764	367.241	247.7	360.544	236.101	366.39	152.664	203.724	239.775	379.043	423.137	114.739	134.329	309.231	540.99	474.486	241.134	242.164	325.497	168.947	175.054	338.093
0.739567	792.764	0.74_792.7638m/z	418.703	433.226	376.449	452.089	312.426	254.454	229.629	546.26	521.08	660.35	604.559	328.135	570.463	734.757	304.426	497.472	432.125	394.462	674.317	252.005	245.534	388.198	501.355	517.752	320.02	476.712	393.253	359.082	348.726	648.68
0.739567	794.79	0.74_794.7902m/z	669.859	242.933	378.648	250.754	148.378	127.76	122.215	268.771	260.318	419.716	357.923	341.172	302.463	387.748	133.601	242.636	225.617	351.344	406.483	97.2601	124.716	262.629	548.371	432.402	195.963	247.791	298.963	169.589	142.032	305.222
0.739567	1031.72	0.74_1031.7150m/z	544.628	380.063	484.404	340.183	161.341	174.026	125.792	379.522	350.811	407.597	305.625	424.855	311.481	460.39	198.651	334.133	343.355	451.84	563.76	164.071	200.18	398.718	606.817	571.495	326.962	324.751	434.211	246.105	218.891	408.481
0.739567	1040.71	0.74_1040.7141m/z	994.408	751.062	838.771	691.413	491.371	417.888	300.666	834.291	741.747	895.027	711.864	770.412	719.735	977.768	448.048	624.566	721.565	852.85	1114.96	377.895	369.809	765.198	1109.76	1020.52	601.09	652.051	790.356	500.202	497.695	876.825
0.739567	1048.69	0.74_1048.6918m/z	841.317	599.538	658.643	643.86	476.833	352.219	355.965	690.472	666.222	837.314	787.742	616.745	763.976	889.993	468.407	727.519	606.872	643.61	890.396	352.142	377.597	580.287	831.471	812.152	468.414	684.133	580.161	503.305	466.195	803.821
0.739567	1065.7	0.74_1065.7018m/z	531.573	365.645	467.672	317.022	193.73	173.774	142.561	367.517	346.372	430.866	325.621	413.837	307.044	426.889	210.172	369.546	301.931	436.563	554.92	158.229	177.232	398.523	591.557	544.258	326.578	312.514	421.725	242.794	207.215	419.585
0.739567	1067.67	0.74_1067.6744m/z	212.348	157.77	157.327	246.696	198.326	151.306	186.082	261.693	263.593	317.566	376.731	141.344	328.141	301.371	208.813	375.632	176.602	146.128	268.983	155.017	142.96	146.977	195.547	189.307	113.813	327.96	148.26	252.817	191.848	311.567
0.739567	1074.74	0.74_1074.7415m/z	1913.38	844.967	1285.44	656.499	428.985	375.804	263.868	737.156	655.915	832.501	662.613	1303.86	643.515	900.627	385.299	568.865	758.077	1319.6	1228.26	341.916	369.318	1031.52	1937.08	1666.85	748.072	604.323	1096.76	441.575	499.644	788.666
0.739567	1082.69	0.74_1082.6910m/z	691.004	418.05	533.238	423.863	324.638	257.308	228.757	482.821	429.586	609.557	524.19	522.381	463.784	630.271	286.749	443.727	404.024	508.292	604.63	239.458	235.602	441.268	674.06	642.339	343.739	450.124	466.777	352.538	328.383	547.197
0.739567	1090.18	0.74_1090.1791m/z	79.9344	126.322	128.196	152.749	97.2559	87.2197	62.8599	159.631	153.484	196.373	141.356	82.0375	152.672	193.253	88.7535	130.3	130.149	96.8304	211.128	75.8768	97.0167	100.623	114.416	141.734	87.9541	133.413	122.04	99.5794	102.908	176.66
0.739567	1115.68	0.74_1115.6786m/z	493.955	483.23	487.108	461.572	307.193	236.905	170.256	535.411	446.722	638.559	459.94	441.306	454.609	661.993	284.242	407.589	504.281	491.882	731.225	206.773	239.463	490.476	615.489	619.82	374.927	378.062	530.511	272.58	333.293	600.664
0.739567	1123.67	0.74_1123.6718m/z	535.177	644.132	586.145	598.299	409.751	356.69	276.81	709.711	661.52	765.49	585.5	479.567	610.916	850.172	421.371	549.899	611.58	603.876	890.819	364.793	353.733	571.328	722.551	750.677	451.898	548.22	613.84	440.03	472.161	805.257
0.739567	1124.68	0.74_1124.6806m/z	955.585	863.073	883.769	831.779	587.641	506.811	422.814	965.515	895.895	1074.56	910.101	818.392	934.477	1145.63	579.662	843.984	827.334	905.006	1209.99	475.855	474.55	798.104	1209.78	1090.97	646.338	811.21	891.779	642.137	638.164	1026.88
0.739567	1130.66	0.74_1130.6618m/z	3023.38	2559.97	2570.06	3049.19	2426.65	2031.63	2064.35	3404.89	3258.54	4051.47	4150.91	2159.88	3954.51	4115.21	2532.87	3996.48	2773.31	2442.18	3767.03	1929.42	1900.95	2405.07	3145.28	3067.86	2016.09	3647.87	2543.82	3000.41	2576.18	3806.24
0.739567	1147.35	0.74_1147.3526m/z	105.992	10.0009	60.4273	0.10161				18.2878	18.3684	35.0807	26.4291	69.2421		28.3491			11.5801	56.4586	46.5935			43.9069	101.873	87.947	20.9721	14.5671	39.8011			22.912
0.739567	1149.67	0.74_1149.6666m/z	492.387	466.577	468.811	434.407	309.748	250.786	189.825	541.693	492.552	608.022	511.754	404.857	478.71	633.213	301.232	487.193	463.404	476.617	723.442	246.149	260.676	445.272	598.548	580.569	349.287	451.715	474.066	364.672	321.868	614.541
0.739567	1157.17	0.74_1157.1692m/z	222.982	320.13	242.61	332.529	194.614	188.505	99.3285	365.175	354.251	444.841	360.43	214.807	370.301	454.026	182.176	238.054	320.237	269.916	445.54	139.895	181.805	239.544	254.645	305.744	205.202	290.564	273.401	212.59	199.421	431.997
0.739567	1158.7	0.74_1158.7004m/z	1650.97	1028.34	1334.61	840.797	518.346	469.203	377.959	960.449	836.045	1083.73	826.256	1345.15	789.344	1171.31	496.408	717.713	935.289	1413.48	1502.89	445.619	465.325	1144.99	2020.05	1772.26	900.819	736.122	1223.16	580.642	604.591	1026.66
0.739567	1165.65	0.74_1165.6502m/z	403.91	527.669	428.147	604.562	446.84	344.529	267.091	657.844	597.602	775.436	698.767	334.755	675.435	831.148	414.759	664.763	548.616	412.674	773.801	317.811	320.439	427.442	503.857	529.388	369.322	643.191	462.741	476.722	445.283	784.672
0.739567	1169.32	0.74_1169.3173m/z	539.969	366.762	424.275	399.88	316.482	245.033	275.606	495.189	407.413	565.002	707.08	371.096	604.831	597.38	307.822	649.547	398.167	382.383	543.387	196.372	234.729	385.695	585.028	526.265	307.073	546.182	358.444	383.109	313.809	553.507
0.739567	1176.68	0.74_1176.6784m/z	844.166	626.85	653.451	736.948	549.851	467.503	525.307	800.547	767.958	889.633	975.278	596.962	920.902	958.671	543.175	944.041	659.215	637.341	955.83	427.086	461.446	579.296	872.05	811.02	479.333	871.317	668.601	662.219	556.68	896.688
0.739567	1181.34	0.74_1181.3442m/z	99.2727	31.3171	62.529				13.8113	14.0549	1.96028	33.0356	27.3104	66.7131	21.6067	22.0419	1.05535	23.0741	24.0623	71.4169	58.6348			52.6865	101.029	92.4205	12.2711	19.1909	40.6022	4.80127	0.13682
0.739567	1185.3	0.74_1185.2983m/z	684.217	513.306	526.887	527.419	361.26	301.854	275.456	557.683	523.206	631.368	660.515	473.215	609.89	727.94	357.761	561.412	507.679	525.25	731.642	265.237	303.123	478.87	722.537	697.022	371.214	538.968	509.872	437.714	366.213	653.855
0.739567	1191.66	0.74_1191.6572m/z	562.772	575.387	566.798	543.533	342.893	307.529	240.297	632.106	518.763	699	571.426	492.004	519.143	744.001	333.699	516.458	556.934	615.225	850.621	297.023	294.895	579.711	777.476	757.781	447.618	522.666	574.701	397.901	389.903	653.563
0.739567	1193.66	0.74_1193.6588m/z	337.911	200.288	238.615	239.918	193.58	145.992	183.884	275.585	264.251	332.885	365.304	227.636	364.39	339.685	227.845	371.215	212.728	226.947	318.438	165.08	148.604	188.915	313.406	282.826	159.244	331.037	210.219	275.413	205.758	320.036
0.739567	1198.64	0.74_1198.6435m/z	580.568	716.848	605.971	828.038	644.431	547.918	498.032	944.416	885.791	1132.12	1106.38	488.794	1051.23	1170.58	653.022	983.777	788.254	588.779	1045.91	536.792	534.308	628.27	718.047	732.899	511.872	982.47	649.819	733.221	684.075	1077.39
0.756717	122.925	0.76_122.9245m/z	195.599	401.371	266.957	545.679	515.448	463.629	550.465	586.857	594.37	560.201	645.724	252.628	655.933	524.094	594.389	804.344	454.942	304.89	482.74	442.348	472.428	347.811	309.621	346.003	322.94	683.809	359.116	684.312	539.378	588.588
0.756717	206.886	0.76_206.8863m/z	111.84	383.197	199.72	647.103	709.995	586.24	919.201	711.515	786.547	789.169	1141.23	166.605	1137.76	680.2	877.604	1484.02	451.959	213.997	456.247	604.465	629.401	269.197	211.159	242.127	237.166	1114.61	270.17	1036.89	680.539	768.485
0.756717	260.899	0.76_260.8986m/z	434.003	594.83	472.229	667.128	555.337	493.026	461.908	759.485	739.766	745.188	760.848	446.223	757.81	761.42	580.159	768.857	621.291	530.341	770.709	463.823	475.93	534.556	588.731	622.052	473.71	716.98	567.878	653.77	587.659	783.895
0.756717	276.872	0.76_276.8723m/z	268.458	684.037	425.37	976.817	1009.81	831.022	1031.22	1089.79	1122.2	1179.89	1341.88	366.035	1335.8	1123.74	1111.53	1590.05	772.39	453.275	803.381	865.805	856.641	519.292	443.628	515.682	473.782	1330.59	525.581	1295.29	983.401	1114.54
0.756717	292.847	0.76_292.8467m/z	26.4755	108.713	52.9359	205.241	240.46	187.074	310.329	215.765	251.837	252.934	408.205	35.5278	400	224.451	290.533	534.318	132.069	55.571	125.321	188.806	203.153	67.5583	48.0266	60.9627	67.5624	383.318	71.0759	366.193	215.233	260.036
0.756717	342.861	0.76_342.8611m/z	257.607	656.035	392.461	922.843	943.321	756.026	858.137	1036.01	1044.54	1088.52	1196.94	354.501	1217.6	1019.57	1021.72	1391.06	736.874	430.438	786.262	786.321	787.76	505.148	435.576	512.701	442.449	1217.16	517.792	1163.58	892.881	1037.09
0.756717	358.836	0.76_358.8359m/z	39.6436	214.224	90.8027	382.807	396.652	327.83	539.072	418.496	474.455	477.929	756.411	73.8353	733.218	404.568	532.791	909.993	265.175	100.429	252.952	313.985	355.447	132.61	96.4256	107.721	118.65	708.219	134.908	645.266	402.412	464.519
0.756717	410.848	0.76_410.8477m/z	1206.56	3050.73	1923.95	3896.72	4018.57	3409.19	3743.05	4312.74	4312.4	4577.92	4783.63	1715.93	4837.71	4192.04	4240.49	5369.75	3301.29	2109.32	3457.86	3468.19	3390.86	2432.5	2061.07	2376.31	2269.85	4815.3	2451.63	4733.31	3909.11	4423.81
0.756717	426.822	0.76_426.8223m/z	174.662	801.893	359.039	1438.43	1681.16	1303.25	2027.87	1575.21	1722.47	1800.89	2474.73	275.417	2426.18	1589.74	2006.81	3081.79	967.466	383.942	950.089	1400.46	1410.43	522.95	344.077	434.455	479.107	2456.51	519.256	2345.6	1512.53	1697.28
0.756717	442.798	0.76_442.7976m/z	8.46535	94.2101	28.4137	217.052	268.14	187.454	408.922	222.782	280.092	279.538	508.029	25.4553	499.602	260.695	352.869	692.636	119.405	28.313	104.953	212.819	229.471	44.6423	27.2328	35.2778	38.8074	489.579	47.0261	435.19	224.94	256.235
0.756717	478.835	0.76_478.8346m/z	1906.13	4075.57	2856.74	4901.28	4718.21	4086.93	3986.09	5460.82	5374.23	5918.52	5973.16	2545.93	5917.85	5714.81	4863.27	6035.83	4380.99	3040.99	4828.97	4063.44	3937.66	3398.79	3050.81	3427.28	3200.13	5651.98	3437.44	5353.85	4679.27	5728.54
0.756717	482.832	0.76_482.8321m/z	94.3849	89.3619	85.3321	117.981	98.3002	78.783	78.7472	112.676	132.414	130.748	163.976	51.9451	142.896	149.594	99.4378	132.812	97.3606	63.7325	139.909	69.1535	69.3322	69.4151	98.2594	83.8975	94.0928	144.574	81.919	100.309	95.7283	149.779
0.756717	496.811	0.76_496.8107m/z	316.004	564.667	393.484	880.314	866.473	652.495	876.416	943.637	1042.95	1115.12	1469.83	261.11	1392	1042.77	1030.41	1494.76	663.994	339.97	743.485	682.502	671.649	403.993	380.379	410.459	448.862	1346.67	414.742	1126.43	836.565	1084.04
0.756717	512.784	0.76_512.7841m/z	18.3561	93.6565	41.8779	229.82	235.37	172.477	339.003	234.435	277.587	300.197	535.872	22.4382	518.007	254.086	315.863	610.861	136.554	43.0028	132.317	196.293	194.432	51.0332	32.2418	50.8849	45.7286	478.822	59.7349	407.64	230.373	277.726
0.756717	546.823	0.76_546.8228m/z	1059.52	2015.63	1437.14	2372.28	2077.21	1741.79	1595.07	2711.8	2621.24	3072	2967.34	1271.65	2917.55	3106.71	2077.95	2737.9	2146.37	1508.16	2585.46	1752.13	1661.28	1650.94	1634.01	1811.2	1465.85	2689.1	1743.15	2340.91	2088.35	2965.12
0.756717	562.797	0.76_562.7973m/z	333.663	1011.74	565.769	1621.75	1629.47	1264.58	1608.69	1802.27	1953.62	2195.82	2689.25	426.448	2617.73	2046.91	1825.52	2757.04	1202.82	572.593	1314.58	1345.62	1304.84	700.814	553.148	681.004	675.16	2430.6	717.482	2154.8	1540.01	2080.12
0.756717	578.773	0.76_578.7734m/z	142.109	301.88	163.109	580.032	649.738	478.582	772.705	650.548	743.579	833.685	1290.07	104.124	1195.25	762.351	758.948	1377.21	373.97	138.21	405.365	507.965	473.207	193.929	156.921	182.176	215.662	1116	207.662	929.87	579.306	751.168
0.756717	594.75	0.76_594.7500m/z	16.5538	47.5939	15.3719	121.311	106.832	93.4657	182.942	115.158	142.255	141.047	312.231	18.0744	275.529	124.95	162.069	344.169	63.8658	21.4072	66.8052	89.8427	99.127	29.3707	21.6836	29.3158	23.5781	263.125	37.4187	217.392	120.096	143.821
0.756717	616.812	0.76_616.8122m/z	362.057	517.885	393.866	619.413	451.215	381.378	341.592	673.337	669.858	803.415	790.286	334.689	775.084	832.943	496.507	653.172	541.882	409.051	768.781	372.074	353.641	446.436	496.867	533.008	368.887	651.819	468.586	526.512	499.548	806.746
0.756717	632.784	0.76_632.7843m/z	283.906	485.702	309.249	687.177	634.531	449.165	552.093	741.578	789.967	957.892	1152.15	230.882	1071.08	926.023	676.944	1076.75	524.523	297.576	689.813	474.321	442.736	338.151	326.389	364.412	382.194	966.203	380.49	789.316	592.61	939.553
0.756717	648.76	0.76_648.7596m/z	87.2099	201.376	117.234	385.969	388.032	293.066	434.423	402.345	490.468	569.569	869.57	85.9676	805.315	537.473	424.118	892.399	257.484	97.4892	307.843	300.932	276.554	125.485	117.468	133.116	157.21	736.51	148.754	561.912	338.882	536.237
0.756717	664.736	0.76_664.7356m/z	11.5361	45.8957	19.9931	124.806	120.922	95.2469	179.153	116.687	163.382	168.444	357.632	9.70313	299.822	157.301	169.739	390.533	68.5652	15.8415	78.1252	88.3651	108.694	29.5563	21.9523	24.2276	22.9235	285.793	33.5646	215.64	116.435	168.913
0.756717	698.772	0.76_698.7724m/z	683.025	1883.05	1129.67	2605.83	2316.82	1931.96	1918.04	2909.75	2984.36	3587.49	3773.62	926.5	3695.73	3530.37	2413.85	3427.73	2083.53	1157.36	2519.17	1916.81	1827.8	1391.8	1211.97	1426.75	1236.25	3284.25	1437.79	2784.46	2274.65	3334.93
0.756717	714.748	0.76_714.7481m/z	312.187	843.43	396.353	1452.43	1476.32	1121.58	1553.74	1618.37	1806.63	2111.19	2938.45	310.59	2772.02	2057.39	1692.64	2864.66	963.892	419.792	1165.25	1182.89	1102.19	544.957	439.491	518.412	475.223	2445.6	535.604	2037.69	1400.84	1936.16
0.756717	730.725	0.76_730.7253m/z	143.117	302.338	144.7	560.746	505.352	441.134	761.599	601.244	735.191	708.378	1444.64	98.2618	1305.09	652.619	730.069	1502.11	351.22	162.201	424.594	406.229	459.24	195.29	194.642	208.941	177.649	1156.3	205.273	934.14	530.759	772.8
0.756717	867.712	0.76_867.7116m/z	486.06	358.055	342.956	525.811	481.629	373.149	461.307	578.234	616.666	786.54	963.892	272.307	940.501	746.481	564.695	973.364	413.602	323.007	527.437	386.73	379.116	306.647	406.514	380.89	245.528	844.632	318.268	667.127	466.959	735.942
0.756717	1004.69	0.76_1004.6905m/z	839.333	1200.51	969.079	1329.3	1125.67	948.842	845.034	1549.78	1500.81	1809.21	1771.39	863.365	1684.35	1809.88	1147.13	1608.88	1261.53	1002.57	1657.32	925.062	907.55	1040.24	1174.88	1240.47	839.558	1611.27	1085.06	1298.44	1152.42	1706.07
0.756717	1036.66	0.76_1036.6628m/z	472.171	636.548	444.299	972.637	927.551	749.953	863.898	1098.41	1178.29	1361.06	1577.51	344.378	1523.7	1339.94	1032.23	1626.53	748.795	433.615	915.422	743.288	729.681	461.752	465.27	552.094	429.983	1411.08	498.866	1207.04	929.012	1257.77
0.756717	1054.17	0.76_1054.1686m/z	117.83	86.2342	69.4755	119.045	107.714	85.5252	102.308	132.159	133.002	168.719	215.96	59.7264	193.194	174.974	112.429	200.617	93.685	76.6252	130.924	82.8445	95.3157	59.9963	94.0846	83.9642	57.8346	171.64	44.1141	133.732	99.0181	153.827
0.756717	1062.68	0.76_1062.6776m/z	550.694	747.806	548.83	920.897	726.558	626.357	550.203	1019.42	975.505	1142.05	1129.37	479.072	1101.83	1206.91	707.424	1050.97	815.593	567.568	1042.64	619.224	567.851	617.737	626.299	689.221	556.073	1026.46	651.706	814.053	745.875	1155.22
0.756717	1075.98	0.76_1075.9777m/z		24.1797	4.74243	40.6047	30.4473	29.2247	34.2079	58.7984	56.9497	66.3457	115.99	3.91138	95.2703	73.0176	48.1026	108.245	22.392	8.56659	58.5616	28.3276	27.3922	13.6805	13.6981		10.8589	76.6559	6.06305	69.5917	31.9686	66.284
0.756717	1079.66	0.76_1079.6605m/z	445.567	448.47	374.628	626.652	538.293	457.961	454.568	694.179	739.705	854.818	917.887	282.102	872.555	836.196	583.92	891.931	488.823	355.388	605.001	438.982	454.841	371.931	420.187	444.041	306.989	847.937	385.614	712.183	541.331	822.584
0.756717	1087.65	0.76_1087.6494m/z	356.724	424.421	329.746	622.661	548.266	443.224	497.743	640.389	688.81	878.745	983.627	252.966	984.727	859.472	624.647	995.453	450.512	309.846	562.09	425.825	428.032	304.199	380.268	362.746	270.733	870.894	341.459	721.898	539.875	816.425
0.756717	1089.34	0.76_1089.3352m/z	43.6528	49.6088	54.528	32.5611				53.9378	16.9535	40.6203	10.9914	48.2317	15.3972	53.5934	16.7471	14.5753	38.7059	51.4309	59.2309	6.60541	0.0524213	34.4767	67.5608	44.0022	25.0204	17.8825	44.4586		2.76716	36.3491
0.756717	1094.65	0.76_1094.6542m/z	314.939	385.843	265.609	566.319	539.692	416.155	522.374	632.267	694.547	812.243	1016.38	225.388	937.903	782.796	592.921	1005.88	413.605	261.263	504.665	416.995	402.309	258.92	326.558	320.636	254.798	895.853	292.28	722.076	565.947	775.58
0.756717	1104.65	0.76_1104.6474m/z	452.669	759.989	513.778	1069.57	968.702	769.356	811.045	1162.02	1248.99	1476.27	1585.82	366.562	1561.83	1423.27	1052.73	1574.25	835.512	500.462	1034.53	775.42	725.395	562.364	533.218	571.416	475.793	1519.15	593.541	1182.97	964.112	1376.38
0.756717	1106.16	0.76_1106.1553m/z	281.091	280.713	243.49	321.132	225.656	173.129	145.521	369.766	343.889	459.315	383.171	174.17	371.553	441.711	229.915	345.088	274.807	222.84	409.598	185.539	181.113	226.088	313.468	308.063	136.533	341.021	215.407	227.969	241.175	440.078
0.756717	1113.15	0.76_1113.1488m/z	23.3855	117.335	26.6222	192.022	151.868	108.405	135.788	208.081	215.992	246.466	285.92		264.514	253.213	158.517	282.755	135.444	22.555	165.899	119.173	126.112	59.5943	18.8709	44.2447	56.7206	254.347	52.6427	211.074	126.768	255.204
0.756717	1117.31	0.76_1117.3078m/z	450.785	378.951	375.007	415.517	278.564	235.45	218.146	444.223	417.325	530.455	501.335	338.767	480.932	523.411	283.979	483.179	388.474	429.03	565.526	184.055	223.847	391.85	588.169	566.903	300.694	418.618	395.838	336.785	315.659	555.438
0.756717	1121.64	0.76_1121.6431m/z	382.413	427.963	311.858	625.632	504.783	413.549	445.689	679.698	711.328	817.63	925.144	271.403	860.387	820.401	615.724	902.044	502.299	317.634	601.812	369.774	420.66	320.353	361.943	377.865	272.537	849.369	336.543	687.932	531.131	816.014
0.756717	1126.96	0.76_1126.9632m/z		7.60626		39.4818	15.4102	15.1746	8.03509	47.3986	44.2044	40.0953	46.642		67.9825	51.7374	20.8634	59.3036	6.06683	5.02759	14.0984	20.6606	26.1006	5.42255		7.60278		52.0179	10.8068	25.5873	13.4811	43.0598
0.756717	1128.64	0.76_1128.6424m/z	290.015	346.128	258.891	580.057	523.168	434.103	530.763	625.336	685.22	819.437	993.192	212.404	940.563	766.484	584.45	990.8	416.556	269.616	490.069	414.426	409.63	255.335	280.966	321.845	219.753	905.283	295.555	712.479	530.731	757.93
0.756717	1131.95	0.76_1131.9498m/z	5.81472	43.1716	6.14758	73.976	76.1261	59.1207	68.5103	69.4677	87.6957	102.522	142.914		146.885	109.431	67.9542	134.725	45.0364	5.00271	51.2731	56.4463	54.7883	12.0088	0.246608	16.0537	5.92786	138.098	11.8469	98.0734	73.7059	109.795
0.756717	1133.26	0.76_1133.2566m/z	276.108	229.07	257.988	255.038	157.701	137.57	85.8846	294.772	232.43	331.015	248.365	212.767	240.182	330.17	129.712	208.882	237.664	289.742	386.821	108.343	123.382	254.439	322.988	352.482	186.663	205.935	277.721	181.98	177.366	333.7
0.756717	1137.12	0.76_1137.1225m/z	56.7612	32.5923	35.7709	168.239	143.13	93.2537	193.547	131.839	172.718	246.354	428.705	4.25306	390.814	173.898	197.959	409.087	69.9572	17.6187	99.9216	95.1311	99.4331	15.2576	43.1495	11.5497	16.0115	322.621	26.4541	251.429	125.521	235.081
0.756717	1142.95	0.76_1142.9484m/z				10.6993	13.5953		25.2326	15.1934	24.0984	33.1181	40.5088		53.9145	33.9968	12.8781	60.699					6.21857					55.7577		29.9794	23.0201	24.0734
0.756717	1144.64	0.76_1144.6421m/z	383.971	320.975	272.482	412.934	362.994	286.478	383.746	449.048	475.243	553.506	726.974	240.506	672.027	544.93	409.827	755.899	317.543	273.136	420.887	272.118	285.492	265.518	339.964	334.593	199.411	666.278	286.289	502.561	368.045	508.664
0.756717	1146.65	0.76_1146.6489m/z	403.035	597.162	421.25	821.927	658.929	576.638	547.2	870.676	849.006	1126.07	1146.84	336.61	1093.55	1108.52	712.444	1049.65	680.743	410.181	819.648	542.337	520.224	454.006	469.661	496.727	378.158	1031.3	458.999	842.982	689.179	1042.89
0.756717	1148.94	0.76_1148.9413m/z				20.4033	18.593	17.8055	36.6968	12.479	26.7441	34.3254	62.7465		71.4563	14.8139	25.7989	61.4859				7.86005	6.14789		1.12117			58.4983		33.6834	14.5391	30.1335
0.756717	1153.95	0.76_1153.9546m/z	48.3411	23.4832	29.3103	86.8438	64.3128	54.8752	94.2624	68.1	79.4075	116.198	180.367	13.131	189.591	110.18	88.5977	214.084	47.9702	21.0678	51.054	55.476	34.2904	16.9424	44.3797	59.3437	11.5435	149.96	12.1095	124.782	61.7184	128.858
0.756717	1161.29	0.76_1161.2929m/z	402.818	518.012	393.311	686.151	510.426	415.421	431.022	754.241	735.678	891.611	953.044	301.187	873.507	934.174	548.886	826.647	572.719	382.675	752.312	380.847	403.99	408.966	456.991	510.175	326.224	835.935	456.326	649.395	516.376	870.552
0.756717	1171.63	0.76_1171.6304m/z	328.78	389.744	298.922	643.61	555.218	441.28	539.983	646.348	716.612	885.045	1046.16	207.573	1016.37	800.04	632.191	1045.4	475.636	264.727	517.84	435.534	449.276	304.114	310.171	342.831	260.449	907.467	307.596	757.318	560.221	810.688
0.756717	1172.95	0.76_1172.9525m/z	11.5246	27.9216		54.5446	54.5784	24.2099	16.6698	44.3399	60.3209	56.327	72.5876		81.1169	76.9598	51.1449	50.939	30.9257		35.2106	31.4092	31.6191	8.85168		10.1931	7.39014	57.7606		51.5619	30.2991	61.8878
0.756717	1182.94	0.76_1182.9375m/z				49.327	38.5817	14.3014	31.087	30.2409	50.4709	50.8003	87.7354		91.9421	57.5576	48.1286	79.3022	13.7515		8.43127	25.1382	18.5861			0.107947		77.2566		53.7292	33.4714	44.1789
0.756717	1186.63	0.76_1186.6263m/z	583.168	501.809	469.941	758.85	705.402	561.077	812.057	782.904	865.551	1030.7	1439.29	385.644	1331.97	999.268	799.188	1479.49	577.196	435.913	743.743	533.476	540.982	398.925	540.603	520.214	365.623	1264.14	457.098	1016.74	648.659	1000.72
0.756717	1195.29	0.76_1195.2858m/z	494.354	566.845	454.881	680.684	537.187	444.383	445.91	760.779	770.534	955.348	924.03	384.154	895.3	958.446	558.815	872.108	612.306	452.149	810.697	454.917	428.428	462.076	518.307	528.417	377.133	832.355	467.709	648.853	589.542	883.852
0.756717	1198.92	0.76_1198.9233m/z				19.2051	8.87128		23.0766	7.44794	27.6624	31.1484	43.9045		56.743	13.5071	19.6182	46.3683	11.4037	0.0360157			6.6557					45.1023		22.253	20.8447	12.6932
0.7853	137.072	0.79_137.0715m/z	79.1221	244.751	44.6929	51.1236	37.4723	108.343	85.1024	155.679	87.7613	80.9561	87.0407	81.8175	166.46	97.2889	71.6695	53.3894	73.734	43.1165	115.674	16.7007	12.921	187.983	113.597	41.941	102.473	28.2669	90.5673	21.1975	208.022	66.9136
0.7853	159.994	0.79_159.9943m/z	191.76	83.5867	152.988	120.738	104.77	73.3802	105.368	80.0386	83.3744	109.661	157.557	76.9798	138.166	97.7122	74.7003	35.2088	183.935	100.579	102.752	108.813	69.6222	71.9867	136.983	93.6619	81.1141	119.733	73.2431	89.7479	74.3989	116.693
0.7853	175.12	0.79_175.1202m/z	9.82805	28.5331		36.7329	10.203	3.46083	10.0161	61.7754	82.6444	30.1083	27.061	34.0067	27.0771	35.4576	15.6317	15.0291	47.5537	5.26562	23.4857	12.0111	6.99467	5.84119	39.8838	7.53932	10.0972	4.55865	7.1152	11.261	3.96683	35.1043
0.7853	195.009	0.79_195.0089m/z	23.4407	21.5577	31.0168	30.5781	32.0152	22.3208	30.717	27.7408	33.1289	39.0884	35.0439	30.6538	33.7726	24.4546	21.0169	19.2707	30.2306	20.2828	19.5288	24.078	13.3658	15.7363	16.2815	24.5286	25.3987	41.3586	14.9521	25.993	21.3557	16.5484
0.7853	243.946	0.79_243.9456m/z	9.77488	52.539	7.63008	56.351	11.0089	40.5508	64.5866	29.9175	41.8704	6.90564	101.916	5.14472	64.8888	3.52625	39.2762	26.1605	48.857	69.817	53.1265	8.15566	40.399	47.5641	67.928	52.5752	40.8659	90.6794	49.3128	50.2607	32.5805	60.7502
0.7853	271.955	0.79_271.9551m/z	41.189	31.5403	35.8675	38.0964	30.9852	25.9878	18.7017	58.6	53.4984	65.8821	60.052	20.3258	55.1386	43.8002	43.9188	42.7668	26.4721	28.6008	46.0009	28.0413	43.4729	27.9345	34.3235	29.6015	10.8265	95.2813	33.6918	43.5008	25.2221	51.6159
0.7853	287.246	0.79_287.2456m/z	7.42148	3.82714			3.62682	9.20621	9.53853	16.7647	11.2412	3.39696	8.03119	7.15933	22.2225	15.24	12.7442	11.5197		2.61983	2.61473					3.35997	4.94749					4.77462
0.7853	296.065	0.79_296.0646m/z	102.669	130.223	147.279	252.311	225.446	130.093	174.122	261.198	371.347	626.048	242.584	164.217	274.747	210.523	179.632	478.15	183.929	82.9056	258.777	146.955	161.512	125.942	222.076	151.64	100.392	221.854	190.382	275.8	184.762	290.835
0.7853	333.922	0.79_333.9216m/z	0.225287	28.1151	5.07497	9.09701	28.2078	9.93854		59.1721	55.1092	72.0379	24.1865	7.1684	47.077	49.5186	46.8139	66.5736	14.2316	18.8741	51.5331	22.138	31.1986	25.2998	30.3906	30.1822	16.359	91.0191	33.4635	54.468	33.4344	68.5629
0.7853	798.867	0.79_798.8665m/z	11.4422	45.9768	13.9444	62.9899	33.974	66.4738	53.0794	108.8	82.6999	67.6026	60.5019	5.97526	47.8252	41.3642	75.3997	74.8789	48.9875	48.6907	99.4524	4.9884	64.0213	40.4932	53.2298	54.9335	35.5143	99.8573	50.697	94.0043	65.267	109.066
0.7853	843.863	0.79_843.8634m/z	11.7824	148.421	8.77134	150.9	19.3959	96.5883	62.2591	240.982	196.169	83.0969	172.991	1.98491	200.937	60.4925	112.394	244.269	136.968	115.869	263.947	11.8314	96.4753	118.639	109.152	144.227	90.7338	197.071	139.36	156.291	134.451	257.845
0.802433	111.513	0.80_111.5134m/z	155.052	60.5932	142.169	80.2656	93.4069	45.845	53.8536	19.6884	51.5539	65.4032	48.7125	55.5966	59.1521	71.6728	32.1766	216.2	271.708	167.572	201.461	139.17	89.3019	436.499	217.367	132.735	146.574	87.9609	262.164	119.642	164.369	132.653
0.802433	120.519	0.80_120.5186m/z	23.8992	8.74383	21.8284	15.4265	12.7059	6.65407	8.96398	2.2137	7.38749	9.94617	5.10576	9.12732	5.97007	8.01023	5.41679	31.1809	34.4945	26.4586	31.7446	20.3194	10.1409	62.1232	31.35	21.9206	21.2173	15.1737	36.9087	15.9766	19.5198	17.1246
0.802433	127.504	0.80_127.5042m/z	21.4686	14.7616	19.8343	30.441	12.498	24.7897	21.5499	15.5591	13.6652	8.20545	31.6152	24.6619	17.1085	25.4075	16.5448	1.29385	9.51793	15.5415	8.4598	6.34122		7.78133	6.54671	10.096	13.6342	3.63177	8.1931	1.57139	3.21201	6.42429
0.802433	139.53	0.80_139.5298m/z	291.85	76.2371	146.88	113.316	75.6479	77.5622	72.3822	52.2285	70.398	83.4002	136.371	81.2372	107.247	128.408	54.0321	45.7085	142.554	111.814	91.7566	80.3972	25.8314	85.0908	188.041	106.953	104.522	63.3308	71.8614	49.4685	64.8244	98.2178
0.802433	142.509	0.80_142.5087m/z	62.3062	48.2144	73.6912	65.4441	32.3407	62.3145	54.5875	30.4447	25.9131	17.9776	90.0988	67.1541	44.1388	49.1213	43.7335	3.75838	23.8438	38.6657	14.9604	13.0121	1.42942	16.4093	33.7263	27.4498	41.3752	6.4901	14.9993	2.30752	5.0941	11.9778
0.802433	148.532	0.80_148.5319m/z	335.043	49.8505	209.242	121.51	89.423	51.0908	64.7733	30.3123	75.3903	125.63	81.291	70.6458	83.0219	66.6835	25.6464	66.9972	180.124	94.695	129.612	96.6726	35.2821	103.133	196.406	106.208	91.804	79.6865	136.134	83.7747	93.6717	114.211
0.802433	151.042	0.80_151.0417m/z	81.1536	30.4626	27.0529	40.1189	25.8909	24.2952	28.7372	51.1153	44.923	50.6941	92.0115	29.1241	78.0469	87.671	37.6676	21.0525	32.8974	20.5554	34.4038	16.1196	2.41451	18.4636	59.9624	30.3496	26.5389	22.4049	14.2375	21.215	18.796	45.1814
0.802433	153.528	0.80_153.5277m/z	97.6931	38.0015	49.7844	62.8792	21.3844	21.5134	32.0364	14.6432	20.0176	44.7261	50.9024	48.1535	38.1068	53.7856	21.1019	17.0789	37.3027	42.8821	17.4466	34.9565	7.91463	18.2862	63.0424	38.5303	47.6626	12.667	16.0431	13.3176	10.4789	55.714
0.802433	160.535	0.80_160.5355m/z	76.2509	24.8997	45.5234	21.2044	24.4603	21.7422	22.3276	9.21374	13.1636	14.1028	32.09	19.1312	24.4951	17.1535	13.6886	4.63007	36.781	21.5317	16.7769	23.0135	6.49773	16.4553	32.7767	23.4636	21.5057	8.61049	15.4804	10.1736	15.2043	20.7097
0.802433	162.532	0.80_162.5325m/z	100.056	22.067	36.2498	40.2247	17.3133	19.9145	12.6255	8.16898	12.6824	19.9226	30.491	21.9235	27.3875	24.9816	9.60191	5.30967	24.1304	23.7299	11.4877	20.7176	5.97781	7.92068	31.4181	25.3236	23.7445	15.1784	4.24421	8.88805	8.52145	28.6666
0.802433	176.038	0.80_176.0381m/z	190.334	106.831	93.4966	106.544	73.8987	64.1873	64.3832	64.4277	92.7506	103.263	119.165	108.791	120.562	133.635	51.834	37.1617	109.706	71.372	84.3062	78.7092	30.0268	45.6694	130.891	88.2684	100.428	57.3937	41.0485	69.946	53.9631	77.7846
0.802433	181.519	0.80_181.5193m/z	127.82	29.9146	40.7547	70.3089	27.9701	44.7983	38.1879	31.264	38.4644	30.7744	52.4162	29.9829	46.1921	51.2494	26.6182	18.5074	51.8832	50.1997	32.8365	27.7918	18.4076	26.0037	42.29	40.5336	38.8435	36.3014	24.9224	25.2741	21.0503	38.4805
0.802433	185.025	0.80_185.0255m/z	24.4667	201.056	36.1054	99.7301	135.215	191.055	267.831	154.044	139.326	92.3579	249.888	153.6	208.982	134.35	185.045	43.8879	38.4042	75.5177	71.3982	72.9154	0.136859	69.8222	65.9609	91.1106	41.4094	3.74695	49.5384	94.8528	48.3039	59.9988
0.802433	195.506	0.80_195.5055m/z	70.261	22.8189	28.8692	22.3622	13.0718	8.7732	19.7558	2.00349	9.72893	12.4003	22.0112	13.1064	15.0022	14.6143	4.26523	8.01149	39.3284	14.3554	18.0642	19.9776	3.07844	28.5533	37.8209	16.5753	23.6086	13.0849	18.3396	17.6865	17.8231	20.6376
0.802433	210.969	0.80_210.9687m/z	161.071	47.0759	90.2825	105.383	71.0748	59.3192	93.4844	62.7888	83.1065	74.6537	101.692	54.7336	79.5771	62.2346	50.6239	68.926	89.5705	50.8379	67.1452	61.6226	87.8926	61.5633	27.7773	58.0263	34.1901	165.716	54.1337	106.979	76.7671	80.9967
0.802433	222.035	0.80_222.0348m/z	138.984	53.033	124.148	56.155	51.8471	32.817	38.0023	30.9677	51.7104	90.5071	94.576	54.9633	66.6058	97.903	35.943	338.1	104.033	60.0489	112.261	55.1088	51.9983	115.665	158.849	69.5689	81.3464	55.005	82.0189	64.8425	67.3878	105.841
0.802433	225.981	0.80_225.9810m/z	69.6851	32.0364	38.6004	80.5045	49.5641	35.0267	52.6443	54.6429	62.4875	56.9806	91.1964	35.685	69.1195	74.7226	27.411	41.3565	59.4733	53.2403	48.2496	37.0554	57.181	36.9176	54.3923	46.3835	39.0874	80.9488	44.9775	59.1827	39.8276	50.8873
0.802433	230.503	0.80_230.5029m/z	67.5435	14.1445	32.9606	38.2088	11.8059	16.7163	18.6556	4.4773	16.68	14.6812	30.9138	18.3553	21.4145	26.0596	5.60208	10.2182	30.3389	26.0087	28.9253	17.1389	13.3383	15.5495	31.7835	25.651	13.9905	22.4726	21.9321	15.5266	15.4283	24.7294
0.802433	233.523	0.80_233.5235m/z	41.9383	16.6026	28.4298	40.4682	10.8102	10.5972	9.76662	3.66998	10.8764	10.1524	20.1434	7.28357	18.1764	9.86505	3.45988	5.62771	26.6306	15.1245	13.3652	13.9695	0.126011	11.7315	26.3204	14.3261	13.2754	9.92048	12.1179	22.1489	6.46504	15.9759
0.802433	238.563	0.80_238.5632m/z	1272.01	187.033	859.262	357.453	216.789	122.47	144.826	67.3312	188.958	370.193	289.923	237.286	220.425	267.687	73.1803	108.617	446.572	288.706	293.931	244.936	21.3935	212.859	1293.05	353.395	401.569	69.6849	191.89	97.6521	198.235	288.148
0.802433	241.032	0.80_241.0321m/z	159.653	46.1968	132.177	50.6497	54.4765	48.9867	41.8431	41.0479	48.8704	67.3699	79.3295	54.7061	65.8537	62.5507	33.1359	16.709	102.992	50.1471	57.7158	49.3214	55.6966	37.9645	96.6456	59.7902	51.9965	105.76	56.0332	36.109	30.5502	57.2687
0.802433	260.502	0.80_260.5025m/z	39.7346	8.85213	19.3182	14.2864	7.44606		8.89287		5.84751	11.2126	17.3647	8.10677	8.99171	7.24797	3.72472	5.80324	22.0997	9.41953	11.2622	9.60374	3.71082	19.0627	22.4504	8.84113	14.6703	8.6865	14.0517	7.8201	10.6476	15.8918
0.802433	266.027	0.80_266.0273m/z	363.219	174.638	146.21	191.001	124.687	127.81	138.009	146.488	141.705	169.986	299.461	125.705	233.113	280.494	127.648	87.1468	199.016	160.584	169.1	139.457	33.0257	133.347	301.563	180.597	153.37	72.0692	100.951	82.1613	74.8169	160.769
0.802433	277.519	0.80_277.5194m/z	87.9364	31.4293	52.5097	34.9574	18.3023	19.3906	28.9527	5.62088	13.2803	23.4017	60.2205	29.2219	36.914	30.165	21.9036	13.7993	49.1468	26.1632	37.0495	23.325		33.4698	82.2116	37.958	35.462	13.2896	38.4457	19.7045	26.8201	28.4065
0.802433	313.017	0.80_313.0169m/z	271.73	168.552	190.416	204.402	116.464	127.294	151.101	144.629	150.281	173.242	260.75	141.164	217.32	216.25	125.629	127.587	195.985	120.562	144.494	115.458	85.7832	110.009	248.37	155.533	117.313	124.914	100.904	95.3057	71.2397	170.635
0.802433	320.52	0.80_320.5197m/z	73.7697	23.7023	33.7393	46.2003	18.7544	18.469	26.6908	15.9848	20.219	24.7558	38.9809	20.9505	31.078	30.0225	12.9831	13.5897	31.7478	24.0452	22.8809	15.6056	7.6666	16.1703	36.9536	21.5644	24.1519	16.6557	11.451	16.0452	16.461	27.1156
0.802433	328.029	0.80_328.0289m/z	152.047	117.654	101.073	134.099	81.3124	88.1435	105.553	90.0311	97.3199	112.472	204.997	122.702	138.917	207.228	91.4377	60.6201	92.6047	96.0189	82.5068	59.6753	6.95513	53.0906	137.627	99.4877	93.1783	27.1818	53.4761	31.9822	24.4589	102.535
0.802433	333.517	0.80_333.5174m/z	45.6918	24.0184	36.1079	31.6043	21.0204	21.1305	27.1135	16.6102	17.4397	18.2853	38.2069	20.0263	31.6261	27.4176	15.0916	18.715	26.8923	14.5973	24.5694	14.2864	7.97159	15.9618	25.4178	24.1456	14.9277	13.1602	16.6841	12.8872	11.6238	21.3248
0.802433	375.528	0.80_375.5279m/z	106.601	39.8299	52.2148	55.0421	27.4034	28.771	43.1821	16.5118	28.8563	36.4836	78.3374	40.7461	56.0557	59.2018	24.9096	25.2993	52.0542	29.9372	26.2244	25.5123	12.0222	28.3206	79.726	36.5061	43.0341	17.3832	31.2468	20.3909	12.9435	29.4987
0.802433	739.012	0.80_739.0118m/z	69.3544	37.5497	57.5832	67.4503	23.8356	46.3628	32.5592	90.2122	76.5243	41.4949	92.5633	18.5891	97.9281	53.7799	62.891	58.162	26.1057	20.3457	39.6913	13.1723	18.0552	8.71191	22.8532	30.5795	15.2949	41.723	14.8105	26.4062	21.3938	54.7919
0.802433	744	0.80_743.9998m/z	160.218	158.519	143.051	192.543	72.3494	115.82	116.667	243.631	254.244	142.511	285.091	66.9973	272.347	137.958	184.946	191.89	93.0733	76.0213	140.685	48.5817	83.65	27.57	97.5004	120.523	56.7646	173.63	54.5836	110.748	71.2153	171.694
0.802433	752.005	0.80_752.0050m/z	60.7701	55.9369	38.7917	71.7465	45.0469	30.8374	44.5711	82.1424	102.944	104.181	115.926	51.7798	103.997	86.807	76.2145	57.3166	33.3832	13.2126	46.7697	12.3205	33.4692	3.7981	39.386	33.3119	17.9977	57.0958	21.9752	26.6967	11.5667	57.7902
0.802433	776.012	0.80_776.0122m/z	46.2585	42.563	29.2731	74.7338	34.744	29.9853	45.5028	85.801	91.3144	70.7031	100.064	35.3062	114.437	85.1226	69.9295	52.0427	23.2707	13.2357	32.4096	8.61652	41.5986	9.84228	24.3985	31.7393	14.3762	59.6189	31.5823	35.9751	24.7591	59.5618
0.802433	836.995	0.80_836.9950m/z	39.2694	29.4054	38.5502	63.886	20.3261	38.5015	28.3557	71.7506	87.2127	70.5174	72.558	21.4423	110.731	48.9326	52.0807	50.0984	21.4865	16.8919	26.5996	14.1971	45.1557	5.54717	15.9431	14.2345	14.9378	36.1858	12.9977	20.3724	9.55692	40.9132
0.819583	114.066	0.82_114.0664m/z	88.5576	42.1095	31.9356	54.5366	66.028	32.6719	59.0561	53.8224	98.9442	114.039	71.6944	10.3899	69.6804	155.286	47.4282	143.025	81.4463	53.8782	65.0476	79.2364	50.8905	59.3637	90.4994	75.7969	39.3233	56.7707	32.5298	152.935	64.4925	118.794
0.819583	126.022	0.82_126.0223m/z	70.6423	32.3424	32.9919	181.219	50.9913	103.067	74.9423	130.477	108.474	69.5771	151.232	60.5106	93.8225	136.54	85.6667	75.1351	32.2112	43.6569	38.4479	20.0689	109.494	7.93359	7.76688	32.7862	31.4289	127.877	27.9917	42.38	19.2081	42.9875
0.819583	146.023	0.82_146.0228m/z	19.6015	25.191	43.2962	17.2673	8.94354	16.9156	10.51	1.69793	0.383553	0.862159	22.4313	31.4901	3.23734	15.4538	5.8246		10.1799	17.127	4.53757	6.68001		8.73563	43.4083	13.7645	23.1186	0.86932	3.13247			1.80011
0.819583	149.995	0.82_149.9950m/z	101.583	33.2204	73.943	31.6945	35.0924	24.6561	22.6737	7.7109	37.6937	30.3686	20.4994	31.9481	29.2453	39.5742	16.9463	8.31998	42.378	42.4206	44.9336	39.5034	3.97009	22.6197	27.8831	43.3637	42.3051	13.5125	19.6553	12.5078	35.7769	41.9091
0.819583	153.031	0.82_153.0307m/z	17.4358	13.9241	17.2511	8.18135	9.61207	0.660017	4.6174	6.31049	1.60527	11.7662	11.7168	7.10078	0.102512	6.81625	4.97057	9.05203	18.6706	9.24427	11.9137	9.76531		4.96472	25.3402	15.2012	10.0979	0.0511711	3.98093	0.222847	1.3712	4.14603
0.819583	158.999	0.82_158.9989m/z	549.381	398.29	483.034	340.596	299.856	272.293	253.841	238.717	319.842	302.153	372.188	314.035	316.597	468.288	225.31	209.912	357.41	431.454	383.791	276.356	101.284	286.862	483.156	443.49	375.513	231.246	212.823	159.171	292.559	411.45
0.819583	161.027	0.82_161.0272m/z	114.286	69.1303	130.039	43.216	35.7782	50.3514	48.9606	22.346	19.4479	26.6441	76.5524	74.4432	33.0802	56.4063	30.6542	8.26412	78.2586	62.9255	40.4778	32.0041	5.841	42.4202	126.127	56.588	77.9121	14.0842	27.0507	11.0307	20.076	23.5976
0.819583	176.104	0.82_176.1043m/z	62.3608	21.5647	32.059	14.3046	13.6557	8.41566	13.8326	60.1683	53.2913	19.209	54.9159	26.6589	49.5388	25.1039	15.7927	26.8054	24.3966	23.2662	18.749	8.11399	11.5718	9.93898	4.7189	14.537	3.23976	31.3386	4.66328	30.8223	7.54418	11.5589
0.819583	182.033	0.82_182.0332m/z	244.755	183.298	207.921	106.139	76.6352	179.979	77.0415	49.6616	95.5563	72.6424	206.883	147.343	116.963	172.209	73.3532	33.5632	95.834	140.691	78.8807	81.4134	20.4156	63.0511	226.634	130.562	140.183	30.4983	43.488	26.0005	34.9414	71.1563
0.819583	186.009	0.82_186.0094m/z	200.537	79.4523	144.062	71.6529	84.8673	79.5018	86.5584	70.6154	79.9484	127.173	157.906	46.6406	155.991	59.0125	74.0228	83.198	66.5749	58.5899	55.8406	62.0077	44.8591	73.4395	51.8885	74.1373	62.528	105.192	123.188	91.0802	56.3976	98.8919
0.819583	193.034	0.82_193.0344m/z	115.839	90.9675	117.712	100.105	64.3339	71.8288	93.6683	71.4765	69.6428	50.5449	147.193	81.7746	87.1904	151.445	86.9944	80.2383	96.5635	100.62	74.761	79.1179	2.62813	46.8109	195.615	74.9995	109.882	8.59773	27.8561	7.02702	33.8253	100.329
0.819583	199.035	0.82_199.0350m/z	71.5172	53.7591	101.139	52.6741	37.3931	21.6603	29.2547	13.2904	40.5665	40.3176	70.1295	41.482	52.0186	71.7078	22.8851	25.7624	41.6064	34.1052	36.4548	16.8035	1.06364	50.0223	282.283	31.3677	43.5064	8.2243	34.2356	6.03509	8.74467	30.8181
0.819583	211.07	0.82_211.0700m/z	147.341	121.845	79.4688	147.274	127.049	60.0369	89.5052	65.9269	139.884	185.457	109.745	152.174	148.057	259.321	72.1851	156.94	170.756	152.6	165.621	172.863	42.5233	75.9636	213.368	165.622	173.455	61.3266	95.5802	83.9499	116.603	193.828
0.819583	221.052	0.82_221.0523m/z	58.7831	44.3453	35.8518	64.8894	14.3754	38.6865	46.1341	39.8376	39.1397	11.8595	126.013	21.9998	6.29111	29.1347	33.4223	15.8702	99.0265	51.3735	28.9535	13.0698	6.56408	27.7673	290.896	39.2064	92.5477	9.79007	21.2448	3.71702	22.1969	43.1597
0.819583	230.053	0.82_230.0533m/z	105.603	68.1263	149.097	48.2045	47.0999	53.3117	48.0936	28.1344	30.1992	37.5563	94.7162	108.078	57.8235	77.3399	28.9939	18.1729	60.0875	36.5182	50.4455	38.389	0.85305	34.0368	131.508	69.3475	74.8883	3.05187	17.4216	4.26122	22.6168	46.5703
0.819583	234.909	0.82_234.9089m/z	437.467	44.7208	144.483	76.9758	149.971	56.2459	53.4826	24.4917	141.193	98.1351	3.11203	27.4006	31.8182	73.7063	15.4304	295.425	286.853	152.187	205.969	389.975	1583.41	57.9205	16.0882	115.548	81.4345	1070.95	43.8995	307.035	651.165	313.346
0.819583	261.947	0.82_261.9467m/z	97.2924	55.4397	60.6252	169.635	100.636	101.985	100.934	108.964	201.155	114.612	83.6937	51.0427	112.459	111.405	74.4358	270.694	93.9165	82.8186	110.183	74.5851	637.469	42.5547	7.23816	69.542	38.8297	627.922	76.1147	201.515	115.842	140.576
0.819583	267.893	0.82_267.8934m/z	13.9026	4.17037	3.17017	6.71945	4.93625			3.08926	9.33599	9.90438			8.57072			7.43361	6.42609	5.13106	7.65065	4.06785	5.84957	9.03058	3.45108	8.644		21.2954		13.6078	5.886	15.4275
0.819583	269.968	0.82_269.9675m/z	89.5901	51.5985	46.0551	25.1578	18.5367	20.1793	21.1195	23.7842	30.0425	43.984	100.263	8.89989	54.6962	16.2439	24.1473	27.7971	28.4815	18.2827	33.7947	12.9137	28.6251	37.2375	2.49387	35.236	24.3878	65.9596	48.4957	82.1197	34.087	74.7574
0.819583	276.119	0.82_276.1190m/z	234.384	801.766	519.28	609.527	776.304	137.502	434.915	562.633	1234.23	1614.02	440.476	650.055	769.036	3162.93	349.093	2327.28	1736.49	1144.24	2900.57	2911.19	63.8159	993.605	3490.17	1904.53	1679.72	109.761	835.518	814.246	1397.75	3786.61
0.819583	281.07	0.82_281.0697m/z	862.971	182.884	540.387	206.338	138.483	608.366	79.9679	120.061	276.467	194.891	291.588	170.8	222.182	333.802	100.906	156.266	185.261	259.305	161.732	162.368	4.30811	117.008	496.843	229.342	233.863	52.7302	80.8492	64.9153	101.73	174.174
0.819583	283.995	0.82_283.9952m/z	282.852	127.302	180.904	203.565	152.316	145.278	143.956	131.176	167.23	199.982	248.567	147.182	205.833	192.121	131.684	232.209	159.839	120.08	134.278	135.526	245.424	105.565	135.382	136.883	104.839	387.68	126.201	209.44	187.425	210.437
0.819583	298.072	0.82_298.0717m/z	53.4616	70.3075	38.2808	64.5721	30.2118	41.5996	53.6	67.4411	59.1481	48.7639	106.692	30.8878	31.254	73.8855	57.3197	111.886	73.371	59.2892	93.0126	23.3511	17.8926	43.4723	291.474	69.3242	64.9833	53.5831	33.1463	41.2333	44.1684	106.987
0.819583	311.026	0.82_311.0257m/z	346.774	150.616	219.325	213.561	138.701	186.799	174.787	243.956	208.235	225.587	369.315	128.393	329.396	211.957	208.371	139.901	121.902	104.229	99.8891	74.8304	150.545	73.2281	129.86	104.044	84.0094	231.29	101.817	123.548	66.2565	143.35
0.819583	330.512	0.82_330.5122m/z	254.575	171.529	230.282	273.917	135.256	161.795	163.382	133.437	160.855	158.596	306.802	177.872	174.184	318.773	115.677	60.7099	153.623	149.576	134.114	94.6564	54.8585	75.7301	108.979	156.281	153.954	102.305	78.7339	70.1177	87.1195	151.097
0.819583	333.044	0.82_333.0443m/z	361.331	206.217	297.18	235.925	166.918	161.592	173.493	192.496	224.779	304.777	312.363	171.57	346.411	270.599	182.317	167.241	191.752	134.283	177.474	106.295	86.3662	138.317	325.754	179.929	121.976	220.153	161.919	150.107	104.789	241.354
0.819583	388.026	0.82_388.0263m/z	333.654	165.113	158.052	318.298	161.869	72.3602	122.93	148.135	343.537	302.69	189.388	148.506	193.354	344.718	107.501	192.62	187.059	162.656	234.563	120.903	46.2761	96.0392	163.542	200.542	164.921	71.0081	129.579	117.945	99.1563	201.459
0.819583	405.014	0.82_405.0143m/z	138.547	119.735	192.966	116.612	100.632	56.289	70.3442	97.1463	138.893	146.613	140.055	66.4816	136.618	129.971	75.9064	116.186	99.119	70.4789	112.003	78.7594	31.4167	43.1328	88.6669	113.754	64.6002	51.6941	53.4553	34.8302	89.3325	129.703
0.819583	409.005	0.82_409.0050m/z	197.309	106.243	155.376	127.1	95.7497	108.53	102.68	137.507	144.849	150.597	237.01	87.7392	201.413	159.955	113.24	108.747	85.8175	72.2723	62.2389	53.6219	135.206	39.9228	86.012	67.122	50.5013	213.369	62.3571	88.3556	44.2028	114.045
0.819583	435.057	0.82_435.0566m/z	606.481	707.294	553.34	655.911	387.855	468.713	485.897	902.442	598.48	634.522	1418.86	545.935	993.561	847.206	786.604	361.675	401.062	328.876	418.933	202.898	243.992	269.882	847.023	457.552	325.809	375.771	251.199	282.71	195.144	486.441
0.819583	443.017	0.82_443.0173m/z	185.463	109.738	135.828	141.747	81.3086	86.3154	94.676	120.503	128.309	137.266	179.191	97.7071	155.623	167.858	98.7234	79.6266	84.6611	57.2908	85.6815	48.459	40.2446	51.827	99.4393	90.3491	69.0094	78.6777	62.5491	54.4773	50.4204	98.5669
0.819583	488.51	0.82_488.5103m/z	68.7062	60.4504	55.2526	64.2098	30.381	37.8657	50.0038	40.4592	54.4236	30.4407	104.135	28.1792	43.9932	61.3668	49.6494	19.201	37.2803	38.7607	25.5416	13.0112	9.48473	24.6272	48.4013	40.425	35.0836	11.2599	12.3946	14.6624	21.0167	29.6779
0.819583	497.056	0.82_497.0563m/z	1017.95	1630.39	2131.15	920.261	727.474	619.599	586.588	740.503	735.757	912.035	1511.73	1139.41	1069.75	1959.7	673.692	437.24	700.52	737.567	642.326	403.947	178.089	423.783	1292.7	979.358	1081.65	265.105	312.408	251.521	332.281	851.407
0.819583	837.988	0.82_837.9880m/z	269.865	170.885	208.723	294.664	110.992	145.238	161.793	385.923	429.92	202.286	384.31	91.1181	460.404	253.233	260.551	330.209	112.129	74.1085	224.776	51.4966	157.547	31.0799	102.182	127.596	50.6119	298.415	74.1763	170.333	72.4656	304.623
0.819583	874.994	0.82_874.9936m/z	110.326	76.5045	97.5551	125.823	51.0134	44.9763	56.1122	165.537	184.869	97.1279	175.018	52.5494	195.157	95.4445	123.716	148.444	58.8161	31.9842	94.7639	27.2255	64.9129	17.1689	28.8308	68.9646	22.1599	124.44	19.1483	62.8531	38.5493	129.108
0.836717	235.171	0.84_235.1705m/z	23.6824	8.01358	5.03939	18.8044	7.7606		4.0939	16.0873	28.2845	22.3118	43.4389	2.72113	32.3073	36.0437	7.67744	40.4191	10.7488	7.33307	31.8788	5.20734	10.1141	7.0611	16.8822	12.0919	2.67151	33.2451	4.7645	20.0214	7.91996	32.8461
0.836717	322.995	0.84_322.9946m/z	209.32	109.73	461.295	103.031	178.779	144.767	63.8248	48.2349	110.792	227.76	108.659	138.825	136.528	153.946	62.3513	85.8469	169.384	87.548	112.077	120.18	38.6646	42.4205	84.8423	110.743	86.8456	83.9056	77.641	150.019	91.1635	80.0244
0.871	211.04	0.87_211.0396m/z	116.193	176.666	73.7575	230.346	185.877	180.827	275.372	228.838	246.384	244.588	324.591	62.0822	233.038	279.673	332.526	394.522	141.307	160.834	245.937	169.341	30.9109	97.0298	126.607	143.521	101.424	55.5663	100.676	124.772	152.25	350.048
0.871	340.081	0.87_340.0810m/z	695.226	1029.3	257.158	1499.92	1217.44	1047.64	1869.33	1763.91	1679.94	1404.27	2982.3	401.931	2215.01	2196.12	2150.95	2841.95	603.575	860.061	1420.67	1048.09	97.7213	513.9	262.782	601.205	360.706	81.5932	358.235	464.796	681.951	2309.66
0.88815	174.113	0.89_174.1132m/z	49.7363	18.4051	24.272	37.3707	52.2561	3.81639	3.79388	47.5832	31.9565	1015.4	35.7399	17.8645	37.0402	76.261	2.85168	62.8622	126.871	16.1679	57.8317	22.2896	16.2705	9.11912	37.7092	16.7588	8.46811	47.5704	28.4326	46.9741	26.6036	55.7637
0.9053	144.102	0.91_144.1017m/z	158.615	501.974	103.646	171.993	308.908	1870.22	700.577	4848.87	2754.98	3730.74	1607.4	77.1161	942.256	5636.49	1218.54	1557.29	103.875	1938.71	1708.03	825.163	432.133	852.369	1516.03	9865.02	29.8037	1260.29	645.777	2032.93	127.205	326.988
0.9053	156.075	0.91_156.0746m/z	29.7834	47.168	51.4581	55.3564	90.6071	40.8728	34.3355	29.2316	63.0572	163.679	43.1899	40.2439	93.8528	90.9257	38.0363	174.237	119.891	77.9326	164.95	93.7074	45.7235	82.6665	112.888	106.738	68.7698	46.674	111.671	138.439	132.917	146.492
0.9053	249.029	0.91_249.0288m/z	31.6874	158.407	164.648	323.43	99.278	147.266	226.352	260.632	98.4033	45.1963	1115.42	42.5534	315.443	410.163	554.054	368.417	26.3275	342.608	96.0444	227.687	70.4162	28.7076	90.8603	436.497	12.2496	68.9708	17.317	302.84	10.1105	554.262
0.9053	265.975	0.91_265.9753m/z	510.023	329.196	433.346	435.285	384.204	185.019	270.968	342.453	473.784	594.484	615.689	204.251	422.487	520.032	336.845	592.785	335.047	322.049	436.63	358.629	150.18	175.309	262.093	425.589	196.251	478.415	234.1	401.275	312.207	596.893
0.922433	131.934	0.92_131.9339m/z	133.624	123.491	102.197	135.671	122.081	101.072	136.74	151.399	204.148	184.57	229.342	103.288	184.425	176.761	111.793	129.02	91.8478	95.3976	135.579	87.1763	88.6926	89.853	82.7464	121.302	74.8828	205.054	85.6661	115.975	110.936	150.533
0.922433	193.996	0.92_193.9956m/z	163.744	47.6573	102.83	104.153	83.574	46.8911	56.6523	57.1512	143.394	132.236	108.793	54.0304	93.5841	172.347	74.9598	117.131	91.9407	93.2196	98.2609	94.5124	78.5656	68.7768	157.529	90.1372	66.256	92.8136	64.6772	100.298	81.0761	163.798
0.922433	219.97	0.92_219.9703m/z	368.429	191.132	289.174	234.958	215.821	84.2292	126.759	189.934	351.398	437.073	264.038	109.406	312.078	373.635	173.05	447.521	261.728	192.507	326.341	181.405	144.05	126.356	281.661	250.816	136.241	412.114	203.629	309.002	243.123	396.874
0.922433	227.078	0.92_227.0781m/z	0.80188	22.2047	23.1432	19.4197	31.2345	7.93994	8.94243	6.13746	24.4422	63.2281	18.4695		22.7273	33.2543	18.1731	116.568	61.6377	22.2187	97.0969	28.9544	27.1523	45.8638	74.8278	29.0409	30.2058	40.4557	45.6344	75.6687	59.3381	72.8518
0.922433	240.968	0.92_240.9682m/z	444.894	226.97	390.527	272.584	239.914	131.235	146.523	227.992	391.616	480.702	249.535	180.094	296.024	436.719	174.181	579.951	301.423	216.5	455.527	208.314	128.561	182.121	263.927	275.632	171.466	509.926	257.511	349.48	295.931	454.841
0.922433	246.109	0.92_246.1089m/z	482.36	1398.04	1062.15	1205	1977.66	396.083	637.579	504.192	2133.77	3659.14	712.407	744.787	1274.57	1589.37	668.285	2436.63	1642.15	1013.23	1774.61	1754.93	337.516	852.496	2655.46	1644.99	1425.32	446.136	893.458	1347.11	1251.4	2012.28
0.939583	139.469	0.94_139.4693m/z	188.231	124.539	136.03	143.774	111.89	94.3109	100.715	167.511	187.882	243.148	315.529	96.8288	267.047	290.323	123.386	177.073	110.802	113.152	175.533	84.4935	88.5563	102.346	123.822	110.547	85.7092	222.148	95.0169	124.41	94.1898	204.223
0.939583	145.98	0.94_145.9805m/z	35.6273	22.0312	25.9916	27.8175	21.1227	6.7909	18.3532	19.4227	27.761	52.1246	34.7493	13.2477	38.8388	50.8957	14.5908	26.3397	25.5412	19.0839	27.6463	10.6207	6.22101	18.5521	21.3806	27.0385	16.8746	45.4391	15.0838	18.9238	19.2213	35.8372
0.939583	161.468	0.94_161.4678m/z	234.88	115.486	202.475	132.933	128.493	49.4228	79.0175	111.877	192.237	209.304	116.799	62.0106	164.181	183.396	70.4999	210.491	134.615	78.8467	155.617	100.749	69.9717	79.5566	120.086	130.241	79.7529	245.598	98.7613	137.07	127.695	182.72
0.939583	165.989	0.94_165.9888m/z	98.3305	56.6105	63.0735	79.822	54.2776	21.8742	51.7788	73.8268	108.671	162.37	139.821	22.3313	135.652	174.985	46.1919	180.901	85.5864	59.3777	160.116	58.153	26.4235	56.3852	97.7952	79.2985	45.3995	135.668	74.691	95.8137	82.5504	157.025
0.939583	190.988	0.94_190.9876m/z	295.975	170.174	211.639	208.238	194.196	69.2733	99.7847	138.253	204.721	424.785	199.873	143.397	297.36	344.448	118.784	288.317	212.011	178.554	283.936	179.343	83.4648	169.215	286.079	237.631	177.149	247.413	199.245	166.191	186.967	335.918
0.939583	199.968	0.94_199.9679m/z	118.036	55.7597	113.647	82.0176	74.557	62.6148	60.3098	109.444	113.704	102.411	96.8908	60.705	119.275	123.89	67.2113	149.043	94.4112	79.3174	123.009	43.3069	55.1121	62.8059	130.457	87.8045	52.813	132.398	68.9788	85.4963	75.821	123.595
0.939583	205.435	0.94_205.4354m/z	115.537	57.6776	92.826	63.2261	67.4164	42.9294	48.1436	68.283	70.141	83.9651	59.2995	54.6456	70.6478	95.5976	57.0392	32.3207	49.4998	50.7465	47.019	51.1741	41.8693	46.6828	47.8693	51.1034	38.8996	99.2815	41.6516	64.993	58.252	53.2467
0.939583	212.945	0.94_212.9453m/z	172.014	79.0065	129.471	100.121	96.3668	35.7129	41.4889	82.9078	103.043	156.377	76.8337	67.9322	114.023	135.861	61.079	130.964	100.125	72.4794	112.927	73.3087	58.6291	80.6946	105.845	89.8443	72.199	152.184	87.719	86.6607	86.3906	102.637
0.939583	226.953	0.94_226.9533m/z	182.639	120.754	143.416	167.061	118.554	67.3296	96.6767	142.709	214.723	203.32	158.264	73.7095	157.694	216.901	98.332	326.549	219.492	161.395	265.511	128.332	131.77	133.155	269.263	169.81	127.268	182.92	158.873	238.276	193.447	318.167
0.939583	232.457	0.94_232.4575m/z	51.1909	27.8317	49.5253	37.3538	40.9567	5.72189	16.484	31.6078	35.0216	64.7257	39.7696	21.6726	39.3388	63.0534	26.4604	55.4931	35.6512	35.0969	44.24	28.4646	21.3022	25.5025	36.1427	31.1791	11.7894	42.6581	32.8798	41.4752	32.3805	55.8655
0.939583	242.952	0.94_242.9515m/z	598.84	257.966	433.81	325.174	279.294	78.5273	112.446	186.085	326.208	453.275	165.252	182.786	283.946	414.046	156.888	540.185	404.837	336.422	401.116	326.468	139.751	295.988	470.088	392.476	360.267	320.503	394.37	318.496	382.109	445.996
0.939583	245.458	0.94_245.4575m/z	113.475	49.0094	80.7527	90.9676	59.6828	22.2763	26.6125	74.4826	85.4689	125.262	96.4808	25.4901	94.0383	125.21	30.3057	165.489	108.322	67.1582	150.949	68.1822	36.5133	55.6615	103.174	90.6919	34.2122	116.09	87.1647	102.443	83.8896	154.186
0.939583	256.945	0.94_256.9447m/z	225.98	68.3319	123.687	97.8355	84.6665	50.6302	53.0305	89.8581	105.309	169.905	135.602	72.4626	111.814	188.065	79.4456	129.252	85.8718	74.7284	107.622	88.442	24.0988	50.0557	105.74	96.0995	51.08	151.614	79.8203	81.0968	64.5022	130.12
0.939583	272.95	0.94_272.9503m/z	518.65	432.434	505.622	492.156	411.796	265.426	308.961	428.293	566.13	594.092	584.212	306.378	536.89	637.704	339.09	789.529	491.882	378.218	649.285	373.577	278.774	328.017	430.788	503.281	326.913	492.293	390.796	460.344	450.684	693.342
0.939583	286.406	0.94_286.4060m/z	67.9643	38.6507	63.2844	60.5857	55.8975	27.1725	27.1791	37.7314	50.911	30.2902	45.8438	38.8156	35.1999	45.2311	27.3821	39.6943	74.2813	58.11	56.2895	60.8806	61.426	63.4368	45.4025	63.9077	65.4267	58.213	58.1214	66.1131	49.6254	46.1894
0.939583	293.946	0.94_293.9457m/z	771.243	525.226	679.428	597.284	532.812	311.182	373.771	532.385	738.154	848.859	665.385	384.08	664.285	739.702	401.36	948.192	623.139	439.024	765.699	469.09	358.241	348.452	380.982	582.303	341.666	821.952	388.987	527.835	541.642	830.222
0.939583	305.926	0.94_305.9258m/z	141.535	66.1228	127.288	94.3528	84.2357	38.6651	48.5618	69.2807	106.037	157.908	96.1462	50.0382	99.8137	133.68	48.3932	95.8002	105.963	62.7259	113.799	64.8463	38.5638	59.2272	54.3942	89.7666	41.1537	129.179	69.6453	87.9525	74.9227	133.536
0.939583	307.913	0.94_307.9132m/z	1156.88	687.308	736.18	963.868	598.729	490.021	562.077	975.956	1083.53	1297.56	1636.21	532.622	1481.9	1529.77	628.812	1089.98	697.311	608.525	990.288	481.977	485.072	555.846	695.358	717.27	474.521	1250.81	565.695	772.845	616.137	1240.51
0.939583	309.925	0.94_309.9252m/z	367.248	277.049	290.787	304.097	249.208	161.349	187.288	277.626	369.823	373.441	318.098	213.909	313.677	366.917	196.884	360.387	239.198	207.648	333.946	207.372	149.577	166.606	221.42	257.142	166.873	378.847	172.684	256.316	244.188	338.79
0.939583	311.922	0.94_311.9215m/z	164.377	80.5527	125.185	85.1242	89.7037	47.535	57.0706	87.2796	124.349	186.239	122.211	72.9568	122.65	163.211	64.4957	111.398	86.4912	74.1035	107.451	65.1041	52.2817	64.6464	56.5491	84.0619	55.7649	135.199	54.2657	77.5797	67.3347	126.268
0.939583	316.942	0.94_316.9419m/z	525.548	422.345	513.05	525.98	439.63	299.192	349.352	473.687	590.29	591.3	509.797	351.695	463.779	553.016	374.987	602.609	434.72	353.079	568.905	319.693	260.309	265.33	379.368	454.703	294.309	756.966	290.377	391.959	417.182	584.542
0.939583	342.931	0.94_342.9308m/z	482.058	297.977	384.819	343.157	325.848	205.248	240.31	437.521	464.245	515.65	528.957	220.673	436.654	448.407	358.661	497.055	289.892	201.896	368.382	199.258	138.287	139.375	241.1	268.526	134.388	536.851	179.34	252.57	239.412	429.605
0.939583	345.924	0.94_345.9238m/z	518.384	271.954	444.547	279.43	260.588	153.773	166.33	259.004	435.389	449.991	312.701	192.714	309.049	365.96	208.336	324.791	208.433	145.08	299.589	189.371	98.1838	96.9196	128.064	254.311	118.293	691.549	141.196	194.094	214.332	328.446
0.956717	152.464	0.96_152.4642m/z	157.703	80.6613	114.875	106.093	118.407	42.6987	91.1958	106.66	165.8	161.959	86.034	52.2224	102.88	124.564	54.9073	111.779	85.5662	55.8813	75.2857	78.8337	46.3736	40.1966	19.7063	105.075	32.2189	147.041	49.6392	89.4102	95.4715	106.294
0.956717	191.965	0.96_191.9651m/z	687.67	433.183	596.402	585.028	555.304	292.232	351.96	464.677	666.582	844.081	458.798	386.574	565.627	765.305	398.188	1050.5	618.033	509.177	765.49	470.303	511.106	422.276	647.929	548.331	459.38	891.104	651.037	669.938	621.568	745.52
0.956717	202.083	0.96_202.0829m/z	86.5905	90.1248	50.8842	92.1903	141.382	12.2074	44.9337	74.7182	176.601	347.79	28.6766	12.3636	94.889	355.214	39.8898	483.203	220.447	134.791	236.507	187.785	220.97	172.186	383.674	224.899	143.75	83.1612	107.242	575.076	223.881	265.428
0.956717	210.959	0.96_210.9591m/z	290.42	179.32	265.75	223.683	177.414	110.68	187.348	212.62	270.69	256.992	255.805	68.0029	207.328	258.014	220.911	471.599	198.674	171.845	332.244	159.269	101.445	159.395	246.084	193.794	120.927	264.615	161.358	236.357	224.853	339.612
0.956717	217.443	0.96_217.4429m/z	308.985	171.937	231.768	234.463	162.638	143.267	156.461	246.455	280.565	260.44	284.738	133.435	300.743	271.712	153.095	250.018	148.83	117.694	214.9	109.455	79.7844	134.706	148.968	165.288	113.463	284.196	137.036	209.129	158.99	229.487
0.956717	223.967	0.96_223.9670m/z	408.092	250.769	319.328	355.893	279.561	152.304	198.945	294.441	458.653	598.863	434.975	171.105	459.591	541.454	210.563	601.549	347.521	259.706	502.419	242.068	246.61	213.806	268.882	320.356	187.637	613.325	258.519	388.204	305.868	563.781
0.956717	262.918	0.96_262.9185m/z	106.316	45.7102	94.3613	73.0278	60.4488	41.4074	63.8545	57.3064	77.2807	50.58	123.86	31.6501	91.417	116.232	50.2034	112.519	62.5203	55.3746	119.992	50.9071	47.2838	66.3677	66.0176	72.5509	65.2912	107.261	73.0594	107.006	67.2657	112.629
0.956717	276.448	0.96_276.4484m/z	43.5443	18.5781	29.6443	21.811	32.5424	11.3389	24.3663	17.1449	34.3018	44.1923	35.558	18.0747	41.6792	45.6401	28.5579	29.3876	15.4301	11.8379	24.532	22.9249	9.33698	6.07118	22.9266	16.099	6.93854	26.3071	16.6568	15.5051	11.3284	47.6651
0.956717	279.915	0.96_279.9153m/z	188.016	122.577	148.284	127.695	121.047	94.6794	73.1705	126.336	147.262	152.5	204.506	106.383	165.983	181.175	93.5502	137.494	98.9436	87.5082	124.15	93.1033	81.6029	88.1749	81.1153	114.569	64.3397	172.462	85.2987	117.278	88.2706	140.374
0.956717	325.925	0.96_325.9251m/z	224.612	153.187	203.471	171.81	186.498	94.1701	95.4156	161.49	250.952	379.472	232.079	105.44	242.003	275.862	125.531	352.784	204.825	148.265	269.648	142.669	94.6818	107.891	194.58	197.292	139.747	215.103	147.937	229.262	178.862	272.742
0.956717	356.925	0.96_356.9247m/z	137.299	82.0693	141.44	81.93	91.6301	53.8051	38.8971	72.0297	116.822	143.366	124.709	66.6708	86.6419	143.931	50.0352	109.481	36.2867	24.0815	92.785	53.8066	27.8799	34.6084	56.7583	64.2766	24.1482	154.831	29.0873	74.9567	55.4107	109.693
0.956717	360.891	0.96_360.8908m/z	238.73	111.413	208.517	112.619	136.879	49.3512	52.7962	119.075	177.189	234	136.433	80.8627	120.638	180.051	72.8732	174.462	129.591	72.6624	128.957	92.4082	45.9834	42.9221	60.1371	115.141	50.6561	219.316	74.5963	103.41	123.469	154.092
0.956717	438.174	0.96_438.1744m/z	1.22793	73.6034	2.44734	14.5415	55.3164	2.43793	11.8242	107.079	54.7847	130.019	17.6458	82.0966	43.9564	104.37	9.90349	33.399	13.1844	57.9803	199.718	72.5738		45.6633	90.1392	86.6896	41.6883		29.7084		22.0846	44.4655
0.973867	108.451	0.97_108.4509m/z	446.055	323.828	273.283	414.25	236.703	294.104	290.594	469.924	344.262	293.178	419.544	304.341	405.125	385.628	341.338	262.237	253.483	288.775	253.496	207.694	226.051	307.051	289.206	295.826	233.009	284.032	263.974	337.538	205.044	286.011
0.973867	137.97	0.97_137.9702m/z	200.465	131.078	123.815	153.545	113.803	97.5383	91.6377	177.213	171.917	228.414	239.356	108.049	229.639	247.735	117.98	174.707	123.204	108.098	168.455	98.3795	89.5001	103.849	134.252	128.086	83.2356	177.121	101.288	142.182	91.5652	191.728
0.973867	179.951	0.97_179.9508m/z	852.932	455.474	859.344	495.877	452.023	351.352	328.368	516.251	716.858	715.453	523.529	395.379	520.807	662.397	325.893	550.409	419.893	351.207	545.842	323.41	377.497	316.601	502.901	469.138	321.171	1029.25	343.126	495.999	420.662	578.451
0.973867	208.959	0.97_208.9592m/z	364.894	237.843	399.38	225.551	285.366	194.541	161.182	234.746	375.032	366.583	173.448	191.151	248.503	267.598	179.222	375.456	267.121	193.835	298.088	214.408	139.106	153.403	269.776	248.076	137.608	313.993	199.629	270.452	261.847	287.417
0.973867	230.119	0.97_230.1194m/z	114.666	95.0114	63.1995	63.2671	52.7141	81.7219	49.1734	219.646	117.544	191.266	94.3692	114.102	142.972	207.859	118.109	137.137	81.2905	71.2568	143.398	56.255	29.6171	58.8902	451.3	69.6013	67.2245	59.203	58.2441	71.7634	82.5601	137.453
0.973867	239.96	0.97_239.9602m/z	266.429	167.202	222.747	186.5	188.751	120.381	141.744	189.273	222.589	279.445	212.243	144.781	206.801	237.975	143.711	271.628	166.137	143.877	209.997	140.923	64.3958	105.725	134.616	171.181	108.251	250.485	138.55	160.076	160.613	246.765
0.973867	250.893	0.97_250.8933m/z	63.8345	56.0869	68.0529	50.183	40.4163	33.6765	38.2916	67.738	64.8538	49.6461	47.2236	37.3435	56.9264	48.4308	59.4759	41.6093	52.135	46.2496	42.7254	22.4387	39.1712	51.9812	33.1743	47.7582	34.2084	47.699	37.1589	74.2305	37.3814	39.2209
0.973867	261.119	0.97_261.1190m/z	51.4006	75.6701	73.9653	72.9206	72.2878	15.6962	20.6968	51.644	105.281	123.57	31.2596	73.1392	73.0538	175.874	23.9894	136.987	81.6471	51.0835	146.409	66.8066	15.1623	23.9915	118.437	94.2133	74.162	29.1504	50.107	68.8842	69.3116	144.223
0.973867	426.901	0.97_426.9014m/z	86.458	54.2262	89.0207	59.2659	70.142	9.74182	32.9952	40.8064	79.1171	93.2545	62.0131	44.3931	64.8601	53.5963	34.8561	65.0339	48.5854	26.2796	49.897	44.9859	22.9074	27.8463	16.5394	46.2243	30.9587	89.0763	38.7857	41.2651	45.5674	58.6011
0.991	138.057	0.99_138.0571m/z	82.548	51.8474	33.0799	40.0922	60.0614	42.4783	45.6315	93.3762	88.6733	113.533	92.7777	10.3748	70.4541	83.3062	92.176	109.067	41.6801	29.4057	64.0209	31.8029	55.0246	22.9071	52.0435	70.5829	28.1861	51.4689	21.7326	75.0698	47.0407	70.9031
0.991	156.528	0.99_156.5279m/z	22.8889	59.575	42.1836	80.2385	72.9708	35.9206	63.8887	61.8033	68.2744	68.5784	72.9426	29.6829	66.1774	74.1631	65.4781	127.821	59.7346	69.4249	84.459	61.2752	34.1717	60.0798	35.6332	42.0655	46.202	22.9146	61.4956	81.1825	54.9875	99.5766
0.991	174.651	0.99_174.6508m/z	195.061	225.198	251.063	212.174	236.473	152.397	184.723	139.933	178.045	111.524	38.517	227.205	59.3143	72.4721	143.567	54.4811	112.674	113.843	77.573	170.397	68.6096	43.7226	13.265	158.17	126.08	126.277	64.6816	53.7935	144.708	75.8539
0.991	182.436	0.99_182.4363m/z	72.383	64.9786	48.802	70.2744	24.2191	52.7151	49.9021	80.5499	58.5621	50.0239	94.2723	44.4677	87.7032	59.9411	61.632	16.7851	33.3425	28.9924	33.5053	14.4491	46.5923	40.7161	23.4025	37.3663	25.1475	56.8725	24.8253	33.9892	8.79991	41.2998
0.991	203.114	0.99_203.1144m/z	175.65	235.104	255.574	298.632	404.82	104.783	156.694	178.745	344.9	485.245	227.847	163.993	303.291	471.493	170.605	990.637	549.416	304.9	618.66	396.708	235.609	386.348	576.897	360.856	313.009	283.988	376.233	639.838	527.26	604.596
0.991	221.979	0.99_221.9794m/z	96.4282	79.7808	79.4766	91.4464	80.1182	39.5038	45.8997	82.0147	143.996	167.106	82.7528	36.5182	110.211	131.166	78.7758	293.912	182.082	102.211	237.362	79.6776	57.8642	103.029	183.222	121.382	94.2163	161.74	138.232	184.62	147.725	232.875
0.991	274.1	0.99_274.1000m/z	172.106	211.232	250.007	308.648	375.289	91.9882	120.598	202.163	319.493	457.733	245.532	103.609	259.921	307.155	193.669	525.178	227.872	192.15	343.598	210.44	146.769	185.683	227.494	224.47	149.054	280.309	208.3	343.603	226.442	402.613
0.991	281.966	0.99_281.9663m/z	372.816	368.137	361.893	409.88	298.024	217.099	224.486	355.197	448.032	439.32	361.582	231.956	352.389	387.21	268.693	413.422	292.258	225.211	405.958	243.429	169.765	179.803	209.453	329.819	175.307	461.063	181.165	260.363	296.875	429.962
0.991	290.475	0.99_290.4754m/z	199.84	251.384	242.703	211.979	211.688	107.903	121.766	170.287	312.4	278.187	161.893	150.454	140.816	216.048	165.615	284.373	203.668	139.86	248.814	186.423	89.6731	93.6311	103.681	222.846	132.484	235.286	107.758	129.495	201.314	267.113
0.991	301.453	0.99_301.4533m/z	283.693	252.272	265.416	266.011	228.799	130.815	166.449	233.778	351.795	307.503	203.667	172.895	215.7	269.23	187.859	298.675	189.065	157.978	246.083	177.059	113.994	98.3448	99.7898	213.953	139.027	309.66	119.224	161.35	201.289	278.286
0.991	315.956	0.99_315.9561m/z	159.469	140.624	123.863	138.011	139.819	84.9063	96.824	125.008	194.912	215.484	159.941	82.3662	162.027	191.169	113.332	262.621	147.333	113.496	219.07	111.176	73.4227	74.2284	110.04	138.65	73.0177	188.31	89.3042	125.756	146.719	208.44
0.991	320.94	0.99_320.9400m/z	243.539	190.938	243.345	176.568	152.881	77.0773	100.731	172.322	247.839	294.865	206.037	95.8324	199.88	239.338	139.067	352.489	197.645	136.482	298.168	144.186	83.1253	96.8024	124.624	212.017	123.097	292.018	132.48	188.075	216.556	320.255
0.991	322.933	0.99_322.9326m/z	1388.73	789.103	1175.95	856.251	715.075	730.637	720.405	1164.25	1053.25	1044.77	1074.02	628.374	869.951	917.378	898.92	960.465	613.837	456.183	782.538	530.646	343.319	351.389	442.545	663.953	407.538	1218.81	430.495	616.421	660.645	874.069
0.991	337.945	0.99_337.9449m/z	407.379	277.13	337.306	342.996	300.154	177.675	195.833	308.283	398.744	476.213	365.872	210.775	385.305	440.885	253.577	411.521	265.667	183.7	360.284	204.928	141.446	126.201	156.733	265.323	176.055	468.315	174.828	255.625	249.956	416.803
0.991	343.933	0.99_343.9327m/z	272.98	159.098	183.284	186.525	148.612	109.536	125.145	203.323	262.732	252.481	242.881	116.102	231.989	230.548	157.402	249.533	152.119	107.661	211.03	133.613	75.5315	82.5503	94.5542	144.617	60.0016	305.219	92.0298	135.307	135.491	236.78
0.991	355.28	0.99_355.2801m/z			7.71806		3.02466		8.70727	7.69151				5.55119			3.63249
0.991	361.937	0.99_361.9371m/z	225.814	122.643	193.581	148.062	150.588	64.6191	54.9301	147.258	188.344	240.539	182.763	73.737	194.843	211.919	152.929	265.858	123.96	74.4234	185.951	101.608	23.83	81.2383	112.433	122.582	76.2862	233.381	62.7654	108.033	148.632	231.435
0.991	365.923	0.99_365.9229m/z	185.955	87.5352	176.415	92.926	93.0189	49.8319	57.4095	99.5505	125.946	162.334	101.478	61.773	115.047	139.092	74.299	139.15	87.1661	51.074	100.89	63.0788	27.9541	39.596	78.4056	74.882	48.2162	236.165	48.7483	83.9729	85.2376	129.93
0.991	378.95	0.99_378.9502m/z	1317.87	937.965	1348.13	952.124	1080.3	708.95	651.295	949.853	1396.23	1717.62	1028.27	689.333	1111.85	1341.88	907.375	1836.62	1170.2	691.268	1464.66	797.382	473.23	480.33	785.383	1025.64	533.583	1376.66	660.968	1065.51	1129.39	1505.08
0.991	389.921	0.99_389.9214m/z	216.916	134.941	164.413	168.274	139.565	100.602	107.943	175.169	210.696	246.865	201.733	95.0638	197.484	223.645	131.359	233.056	143.369	74.0384	168.536	90.1659	56.12	69.5834	81.8433	137.844	84.0782	232.137	94.5049	91.0037	134.282	193.011
0.991	392.923	0.99_392.9231m/z	293.962	124.768	287.659	125.683	125.892	62.7746	89.4765	175.855	228.346	233.109	160.282	84.9841	135.017	176.469	128.64	179.056	95.0277	42.0108	156.188	88.5145	40.1974	67.3675	27.6226	115.892	53.3186	321.923	78.5231	109.931	102.851	173.629
0.991	403.919	0.99_403.9192m/z	990.666	533.525	910.424	627.219	652.607	356.312	395.805	686.578	961.655	1202.45	872.422	365.832	687.432	929.731	604.755	1264.25	638.945	382.696	913.441	496.19	243.615	286.743	501.829	558.056	295.163	1247.52	338.696	558.889	621.787	1037.64
0.991	414.886	0.99_414.8860m/z	924.037	745.163	847.035	834.42	745.647	490.522	553.513	728.797	981.755	957.012	735.401	602.597	686.636	782.122	625.163	843.62	610.02	431.04	746.389	522.17	313.696	272.776	262.768	651.222	373.936	1005.14	341.366	521.386	604.704	845.851
0.991	432.902	0.99_432.9021m/z	546.141	307.931	470.859	375.138	309.872	165.892	232.632	375.206	507.448	546.908	465.146	259.356	417.484	456.526	287.138	568.34	272.23	172.445	446.68	253.93	99.0959	109.767	146.43	306.918	94.7379	629.561	153.256	271.442	310.459	448.837
0.991	451.9	0.99_451.9003m/z	460.764	243.727	421.847	253.467	283.037	109.019	162.845	322.62	435.434	503.252	384.942	165.049	283.004	345.33	259.732	579.225	264.852	108.166	406.585	196.248	85.7186	103.691	114.628	288.15	103.666	580.041	98.2512	201.2	329.75	439.931
0.991	462.902	0.99_462.9018m/z	496.759	222.371	421.12	224.737	263.351	109.113	161.408	278.47	402.049	542.636	387.048	150.968	357.471	401.829	215.686	448.712	257.265	90.0185	338.945	163.392	85.786	89.442	121.941	212.343	82.1412	543.248	110.659	195.488	251.015	387.177
0.991	487.912	0.99_487.9121m/z	68.7535	18.3766	64.4383	28.8753	36.3164	9.89911	9.80547	41.9869	76.0211	70.4948	41.5518	26.8758	48.3695	52.3116	40.1629	102.156	32.563	22.5863	77.1278	31.5739	9.90935	13.2184	26.5816	26.6017	5.50792	96.4309	10.2533	32.0481	40.6426	64.2475
0.991	513.923	0.99_513.9233m/z	94.5443	46.4778	101.467	66.9954	61.6978	12.5281	32.9561	59.2287	83.7321	121.946	104.566	26.9016	59.0572	112.449	68.4481	177.126	81.543	16.8	79.0398	41.4296	7.15855	1.5278	45.4454	57.3894	4.13791	133.023	32.9789	44.0579	47.6808	126.735
0.991	549.935	0.99_549.9347m/z	65.6877	55.7896	80.542	43.5531	49.7672	6.85907	7.10673	19.6945	90.7582	132.985	34.123	19.0347	21.0279	92.297	27.2439	151.487	34.8811	4.80328	83.4898	36.5328	1.49326		13.4316	27.231	8.03397	65.3107	7.17377	20.6446	45.5987	126.732
0.991	578.915	0.99_578.9155m/z	38.4552	51.763	44.4049	31.9712	25.1953	11.0892	13.1793	38.4182	74.2477	81.69	39.2649	11.3955	36.3175	49.1884	25.4835	79.7134	22.1542	2.25629	54.5316	14.9578	2.95718		7.09549	29.7662	5.75101	52.6779		13.0234	41.0906	55.583
1.00815	121.521	1.01_121.5206m/z	29.8355	25.0103	18.9889	23.8512	24.9837	8.25746	9.90055	25.8111	21.2659	58.8695	49.9796	6.00764	32.3697	63.2386	18.1691	111.869	53.1337	24.8937	99.78	20.5417	9.75622	24.1107	73.7663	30.5035	25.5011	39.261	30.8901	43.2983	65.1781	85.1985
1.00815	134.022	1.01_134.0220m/z		0.223202	2.87531	4.22002	15.886							0.000642471	0.318794	1.19262		20.0785	5.30494	1.51981		12.0418	4.21347	52.5919	330.632	0.547185	6.66791		34.0792	0.054026	6.97187	3.47322
1.00815	159.989	1.01_159.9891m/z	148.034	110.401	119.852	124.442	100.54	66.3716	73.255	122.337	156.001	235.397	225.991	74.2995	206.567	223.732	89.7275	222.54	139.508	107.284	201.648	101.225	85.1226	97.3864	160.998	134.581	85.1501	148.543	105.876	132.088	115.245	221.589
1.00815	173.522	1.01_173.5224m/z	66.5416	74.0789	98.3766	145.687	140.184	70.7545	57.5221	53.357	76.9558	183.832	39.0713	98.5899	82.321	140.399	100.61	276.28	156.188	126.859	161.13	117.596	59.5724	122.12	87.1465	118.065	98.0145	123.869	140.301	202.12	108.224	208.133
1.00815	180.655	1.01_180.6545m/z	48.6134	57.0646	61.5475	52.2862	60.1388	37.2242	43.2604	27.0704	42.6144	11.3765		66.3972			28.3772	2.20332	13.8164	22.4753	5.48432	32.2817	2.75443			38.1261	28.0682	14.9195	1.68613		30.229	5.3399
1.00815	188.326	1.01_188.3264m/z	351.82	277.257	318.287	312.191	288.828	139.844	199.496	189.424	324.597	253.163	103.774	261.539	122.19	179.58	153.313	78.8279	125.525	117.228	118.743	176.507	59.712	38.7635	14.5999	197.072	110.36	273.88	59.2777	50.4113	163.213	145.262
1.00815	233.063	1.01_233.0632m/z			7.60447	13.2877		15.6054		34.5672	5.556	24.7943		19.0851	3.9183	6.27758	6.45069	25.4225	15.7106	7.81951	7.86214	4.97354		120.44	1233.4	6.32015	2.6584	8.17612	95.1697	0.0746318	6.75429
1.00815	242.5	1.01_242.5000m/z	698.617	681.88	688.796	671.415	606.622	287.961	369.378	440.457	772.033	702.596	292.033	471.299	361.018	519.12	404.697	727.466	583.178	464.073	613.751	503.247	267.799	324.079	380.374	661.622	496.793	652.878	446.324	402.007	640.792	681.551
1.00815	261.534	1.01_261.5341m/z	33.0636	14.9052	13.1787	30.5197	53.0109	91.0644	15.6282	294.383	13.2236	100.783	29.4137	59.2897	66.0591	47.0599	82.4431	163.929	41.564	13.5327	72.6481	26.8576	38.561	24.1058	62.0053	3.49769	0.360187	207.797	37.8128	40.3862	65.3208	68.6545
1.00815	275.471	1.01_275.4710m/z	2595.06	2403.7	2438.84	2582.42	2357.43	1515.77	1746.71	1786.36	2801.31	2511.3	1460.62	2195.51	1590.19	1931.52	1606.49	1337.48	1471.15	1283.28	1536.06	1665.43	831.233	658.872	514.059	1878.45	1233.55	2465.64	890.244	893.305	1654.42	1832.55
1.00815	282.952	1.01_282.9525m/z	1937.48	1720.77	1565.14	1973.29	1613.92	1209.47	1398.85	1621.33	2110.15	1924.25	1581.16	1470.48	1540.95	1816.27	1351.79	1424.44	1210.76	1089.99	1456.95	1204.08	815.878	705.22	685.532	1467.91	1003.59	1855.85	795.415	941.102	1260.85	1687.82
1.00815	288.942	1.01_288.9416m/z	595.846	332.595	491.902	393.865	336.475	252.766	263.698	401.242	487.465	575.857	504.488	279.819	502.587	544.097	317.237	608.462	452.488	308.042	540.951	273.193	275.287	290.743	344.019	386.417	231.989	581.714	354.716	408.52	367.731	577.724
1.00815	291.954	1.01_291.9545m/z	1960.92	1507.37	1484.33	1907.34	1498.04	1115.46	1235.15	1630.08	1957.77	2015.54	1871.63	1327.3	1796.78	1931.33	1265.92	1623.21	1329.11	1172.18	1690.61	1158.46	870.343	940.507	1064.23	1433.39	984.074	1791.78	1047.58	1176.98	1203.54	1882.52
1.00815	303.463	1.01_303.4626m/z	280.066	378.133	245.228	380.804	324.06	164.526	198.631	311.241	550.44	528.937	308.864	209.781	320.035	469.423	274.143	628.123	332.943	197.221	501.897	270.528	125.047	114.721	139.614	379.644	220.265	406.513	163.522	223.389	356.555	559.961
1.00815	314.485	1.01_314.4848m/z	14.886	16.1328	38.9823	13.8706	15.1886			3.39483	31.771	48.853	5.95101	5.95659	11.7098	36.1707	8.23356	123.28	52.0177	13.8646	99.1056	39.7256	3.95703	4.9513	20.0727	49.5428	22.5234	8.51054	20.6696	31.8946	63.7848	84.2399
1.00815	328.626	1.01_328.6257m/z	13.7029	44.8385	45.6379	39.0573	49.2215	7.16006	11.0085	3.87325	47.5661	14.6241		34.8194		2.39239	12.942	2.56033				21.4099				5.87661	2.5217	8.15059			11.1234	3.4064
1.00815	336.934	1.01_336.9345m/z	265.931	149.398	224.356	157.405	179.014	72.724	114.661	187.539	284.985	300.363	214.82	111.709	214.175	258.363	111.549	300.782	160.915	115.638	221.85	116.498	83.7805	79.5674	124.835	163.881	84.1599	287.399	114.691	160.166	160.056	257.97
1.00815	361.456	1.01_361.4565m/z	48.9228	31.6795	39.4635	24.8931	13.4656	11.2846		25.5621	58.7068	57.1814	14.7074	14.3836	23.6185	51.9998	19.7436	43.4171	18.5653	16.3596	28.2307	21.4573		4.86026		28.9479	10.6029	54.3343	5.47949	12.2623	21.2586	39.1928
1.00815	412.922	1.01_412.9220m/z	110.175	74.9147	132.344	88.1173	78.178	36.1624	51.6276	66.0681	134.213	121.972	122.288	34.3754	63.2094	101.957	71.1209	190.914	70.8264	27.7466	90.5086	56.6866	20.4386	24.3879	73.269	85.8358	25.5096	180.391	31.1708	60.1714	85.5224	147.773
1.00815	428.036	1.01_428.0359m/z	5262.67	5062.25	6253.36	4618.82	5149.15	2281.73	2739.04	3223.74	6185.79	5798.03	2341.07	3860.68	2798.42	4244.44	2863.94	3167.17	2899.83	2169.71	3050.77	3752.42	1303.31	934.789	949.135	3836.62	2303.38	5326.85	1377.62	1490.45	3797.77	4053.86
1.00815	447.002	1.01_447.0020m/z	60.783	77.2404	112.84	55.7522	88.9819	13.2556	3.37732	23.9804	103.458	104.18	38.6726	44.1496	36.2981	54.7044	30.8294	106.777	58.8359	32.1364	94.0063	71.523	14.5857	25.8147	54.8527	38.7887	27.0454	95.2048	29.0943	42.5336	72.6888	93.6824
1.00815	466.972	1.01_466.9725m/z	140.14	108.529	156.626	91.3954	86.2118	43.4103	67.5696	120.567	176.177	184.438	129.598	33.7749	107.611	133.779	66.9235	295.129	97.9379	36.9044	170.208	69.9685	25.2599	4.73193	36.5611	97.0713	33.1772	231.147	24.871	100.173	166.142	188.078
1.00815	473.46	1.01_473.4602m/z	5.02664	7.78981	17.7091		15.5798		2.3644	4.73518	7.81863			5.99042								6.12039								2.25053
1.00815	488.917	1.01_488.9166m/z	355.739	207.355	351.246	206.233	203.381	47.0828	72.7268	175.296	334.938	417.874	270.454	77.4585	233.408	277.747	146.245	423.222	169.372	97.605	265.524	159.05	27.3507	57.0141	77.9437	210.935	65.6812	446.902	96.3271	153.747	251.228	357.098
1.02528	140.987	1.03_140.9870m/z	396.934	231.512	399.679	260.006	224.799	151.26	165.203	235.493	348.515	368.065	306.456	187.448	313.819	380.504	189.914	560.268	397.304	270.955	482.99	290.306	249.041	255.299	337.978	327.479	243.753	333.454	333.313	433.003	449.296	462.989
1.02528	158.996	1.03_158.9958m/z	471.896	241.497	355.518	245.276	217.276	156.407	158.841	248.5	300.228	387.838	362.544	184.315	337.06	427.317	213.472	565.478	443.191	281.527	524.204	275.072	247.285	280.625	431.97	337.346	282.736	302.147	345.398	401.328	417.652	502.715
1.02528	182.009	1.03_182.0088m/z	61.7058	37.474	50.414	27.2681	41.7408	2.1075	8.41435	17.9038	68.037	101.015	58.0554	17.5226	58.2388	92.6498	10.6584	161.797	100.485	53.9205	127.629	49.7316	35.6715	54.4928	159.297	71.6891	42.9511	32.6271	73.279	107.77	78.1264	113.458
1.02528	205.003	1.03_205.0031m/z	718.023	168.587	420.247	201.163	171.425	79.869	79.3717	178.416	241.228	416.044	285.276	124.525	321.023	455.522	130.871	695.919	461.129	240.706	634.884	242.66	193.783	228.551	351.362	299.645	244.804	212.109	334.398	413.071	411.404	533.932
1.02528	231.958	1.03_231.9577m/z	141.653	74.2053	152.015	84.1174	94.8623	44.0817	42.3306	61.1048	123.559	139.817	41.2776	60.7363	70.3254	80.6198	60.7988	181.583	108.818	75.383	151.74	73.999	57.2285	59.6095	32.8915	92.7488	66.1762	196.649	81.6037	136.267	111.921	126.518
1.02528	242.642	1.03_242.6418m/z	81.7234	77.6547	75.5627	76.7008	107.105	68.2699	79.7226	123.605	108.312	101.268	102.714	45.7458	84.0314	67.5231	109.497	102.358	53.8096	41.1571	79.3756	58.5249	64.365	58.369	33.8888	62.8717	37.8697	138.766	39.4473	106.575	79.0151	84.0303
1.02528	312.487	1.03_312.4872m/z	386.673	229.307	432.975	197.978	244.209	85.2283	91.5087	133.843	253.093	305.901	81.5973	139.395	132.6	252.379	126.947	364.102	296.339	159.703	341.643	296.156	95.9897	90.4807	109.763	267.908	177.402	180.75	150.485	155.81	382.381	310.207
1.04243	198.089	1.04_198.0886m/z	22.2625	67.6943	8.83998	123.404	177.454		50.8825	7.07594	86.0634	217.254	22.4314	18.1225	85.1295	124.048	36.7782	226.985	111.166	82.5564	129.638	182.743	5.39276	87.208	168.362	117.784	104.361	14.4415	72.5185	122.274	100.156	170.312
1.04243	251.043	1.04_251.0433m/z				0.00415701						0.00668868						3.95223	0.203151		5.08614			45.9693	427.036		170.961		2.23728	84.1118	1.12767	2.42527
1.05957	173.43	1.06_173.4304m/z	340.908	206.017	203.472	284.417	155.374	210.583	209.349	337.585	253.793	231.428	366.891	192.44	319.789	309.143	211.273	161.663	171.023	206.323	182.429	123.171	181.92	194.534	192.496	202.475	139.144	287.269	159.403	230.194	143.6	216.72
1.05957	214.021	1.06_214.0208m/z	159.533	126.38	97.0149	144.804	127.288	77.0174	82.2081	128.563	198.162	423.372	259.472	57.71	273.336	380.941	100.329	506.858	209.962	129.379	414.382	117.737	106.22	128.533	267.123	186.238	99.5049	264.639	170.875	254.774	193.907	482.611
1.05957	258.491	1.06_258.4910m/z	69.2804	46.168	44.6178	55.7801	50.2809	24.9077	18.0767	18.817	66.5796	140.511	85.3074	21.7149	123.466	123.338	26.4556	223.169	100.423	58.7906	202.354	53.6852	27.2769	45.6325	108.67	82.3548	32.1863	58.5927	56.8792	101.257	95.2271	180.125
1.05957	349.074	1.06_349.0741m/z	406.964	312.16	342.648	281.671	355.176	153.583	120.059	103.827	330.094	866.26	267.014	139.53	429.892	723.5	163.146	1818.59	855.435	348.519	1387.26	450.016	151.96	267.219	701.859	622.313	251.239	326.51	406.655	876.439	797.116	1274.86
1.05957	386.016	1.06_386.0164m/z	71.9449	60.3753	56.5964	41.7235	63.7309	19.4206	18.8814	8.66915	55.1033	128.253	25.3556	25.3804	79.4172	57.6591	22.538	297.593	142.304	70.3098	273.795	99.0361	26.2709	55.0231	125.512	112.448	42.3888	41.6109	90.7485	142.586	138.548	230.476
1.07672	140.083	1.08_140.0825m/z	37.0676	101.338	106.504	115.241	229.786	30.9929	54.5427	7.44006	111.71	255.302	35.4541	30.5937	68.527	83.9078	47.2289	203.214	158.842	92.1275	142.758	219.521	2.04588	109.208	265.945	160.667	140.611	19.0416	105.305	227.934	173.91	143.735
1.07672	186.087	1.08_186.0867m/z	2441.83	7344.88	9490.1	6395.3	15035.1	2301.26	3201.24	1194.71	8302.85	20524.9	2378	2313.51	5255.27	6916.24	3357.69	12638.6	10811.7	5702.65	9258.49	14796.9	520.755	6620.75	17296.7	10583.4	9177.78	1325.94	6955.1	16468.2	11288.5	8911.13
1.07672	296.476	1.08_296.4758m/z	348.897	356.199	318.39	346.974	337.638	199.544	245.802	368.266	498.941	476.229	259.814	238.615	258.607	446.92	283.524	535.673	363.714	277.719	468.115	335.63	181.006	135.621	195.566	420.602	246.51	456.937	205.548	294.217	382.496	479.922
1.07672	319.478	1.08_319.4777m/z	298.224	249.535	292.306	260.297	265.41	144.209	176.53	218.819	369.892	403.731	188.42	161.04	210.811	262.987	205.727	375.634	213.475	148.38	314.54	233.766	136.795	96.509	97.9524	245.138	149.676	370.369	142.902	175.166	291.67	356.678
1.09387	126.478	1.09_126.4783m/z	32.4963	34.5346	20.0527	44.3353	33.5376	37.4836	37.343	95.1108	62.2367	82.1804	97.5097	22.0014	70.2984	124.738	55.5634	77.3163	43.6102	40.8863	78.0311	33.7158	46.712	40.4407	55.2645	47.6118	35.6264	83.0787	37.4218	76.6023	39.1285	87.278
1.09387	146.093	1.09_146.0928m/z	159.309	137.356	140.664	187.723	196.005	52.4554	95.0244	113.874	221.238	251.391	126.912	58.8424	221.819	365.191	90.1639	992.729	377.532	259.354	631.704	240.033	181.545	274.082	453.53	255.186	204.761	155.715	322.249	532.835	415.626	559.266
1.09387	154.975	1.09_154.9754m/z	133.138	99.2838	94.6797	126.535	100.9	90.0923	97.9931	132.218	171.464	199.85	192.465	78.7206	176.142	186.472	114.649	220.372	124.045	106.478	174.248	93.5667	124.075	108.335	151.732	126.114	92.4015	208.267	118.496	149.985	115.088	215.496
1.09387	175.501	1.09_175.5014m/z	24.2877	61.0105	37.6644	99.8408	100.851	35.7782	72.5192	65.8392	104.364	121.192	89.7627	40.3532	112.344	117.577	78.9229	275.635	90.1167	85.3	129.696	100.61	48.6719	84.3987	109.285	84.3096	57.2236	82.7954	77.1966	132.067	92.3478	171.77
1.09387	199.182	1.09_199.1820m/z	244.62	134.817	130.86	228.694	117.66	93.3393	109.592	236.738	239.431	217.315	235.842	102.115	206.088	201.824	127.477	224.041	148.87	101.222	224.387	84.6767	85.2187	93.1375	203.704	165.493	83.9517	239.208	116.377	193.111	109.919	233.622
1.09387	212.462	1.09_212.4623m/z	118.657	107	105.396	83.3996	113.376	77.4182	66.3285	139.289	148.073	240.956	150.992	42.4464	171.369	176.736	104.267	286.397	142.98	98.2702	216.131	102.9	122.138	111.701	137.044	131.415	78.0389	247.311	133.529	194.395	143.053	226.778
1.09387	270.947	1.09_270.9469m/z	284.054	209.328	219.951	235.997	190.084	143.525	157.761	257.463	354.161	394.503	293.526	148.588	259.604	312.797	207.821	420.487	233.875	154.79	337.393	166.228	177.522	152.83	184.174	227.336	164.098	388.252	183.148	260.611	208.091	375.499
1.09387	286.942	1.09_286.9417m/z	332.708	261.766	272.137	320.871	297.889	168.008	192.617	293.712	367.907	433.028	318.412	191.062	305.183	350.876	226.402	490.663	329.148	206.977	394.306	228.685	185.878	194.743	275.041	306.669	187.478	399.578	225.766	302.154	291.906	406.983
1.09387	344.941	1.09_344.9407m/z	22.7463	24.5567	16.5098	22.5682	19.5264	7.41576	8.06406	17.6099	55.1697	72.4044	44.7717	4.40327	30.4105	37.492	20.6039	84.6357	22.7391	8.79465	36.1417	12.7206	29.8648	8.55091	5.45162	7.34319	4.26075	79.6167	4.999	25.5519	26.76	56.8704
1.111	185.129	1.11_185.1293m/z	65.4637	55.6362	76.0569	68.7875	72.3946	61.6335	64.1132	77.9794	116.272	218.232	102.234	23.8635	76.0465	88.7527	72.3457	105.132	71.8643	26.4924	113.345	23.5919	31.3038	58.6024	322.914	28.5681	55.3296	134.588	62.7135	123.59	95.4448	89.5363
1.111	256.931	1.11_256.9312m/z	409.258	288.673	319.114	385.382	333.349	423.332	448.593	915.056	584.3	578.22	725.812	278.955	597.81	831.005	519.308	726.322	495.094	431.324	659.853	336.633	505.171	431.087	529.423	505.281	373.686	789.206	427.311	716.188	435.152	673.335
1.111	386.896	1.11_386.8960m/z	268.715	200.933	279.12	234.816	286.562	175.987	180.31	316.725	316.639	422.597	358.714	182.368	295.482	427.196	236.803	443.898	290.372	198.871	386.452	229.447	177.127	176.408	247.068	273.251	182.539	426.772	189.466	324.747	302.581	441.778
1.16243	158.118	1.16_158.1179m/z	47.1044	45.3359	64.6872	79.5851	22.7865	66.3326	122.706	114.526	57.1597	34.5908	175.82	21.125	77.218	93.2506	115.523	103.34	18.4951	184.358	93.3425	332.599	24.9685	39.7972	30.3851	62.3983	23.3534	49.5227	12.6807	43.4553	39.9064	134.592
1.17957	240.885	1.18_240.8846m/z	374.318	187.439	221.324	298.232	159.977	211.842	220.649	294.399	284.403	228.88	392.063	182.506	313.828	289.091	188.368	161.169	156.199	169.656	200.588	121.4	164.792	172.059	189.412	208.517	125.91	369.783	157.414	180.95	127.872	210.696
1.17957	372.913	1.18_372.9126m/z	1449.55	905.612	1269.45	1077.56	1006.53	540.822	660.893	1087.03	1427.18	1626.15	1375.72	684.468	1224.37	1447.5	809.221	1699.2	873.427	550.604	1294.17	690.269	470.866	391.354	637.806	954.057	496.818	1678.04	593.86	796.99	943.329	1544.83
1.19672	244.117	1.20_244.1171m/z	126.169	353.927	223.65	262.663	208.485	50.1835	98.7121	271.575	273.244	349.83	179.462	530.992	207.657	336.664	149.013	277.236	235.629	182.714	329.856	245.685	8.15466	215.174	883.143	215.137	360.252	9.67735	179.108	144.926	195.528	333.045
1.19672	255.945	1.20_255.9454m/z	528.878	327.33	285.992	528.733	260.641	269.604	296.024	541.995	574.293	724.969	1419.25	254.248	1023.46	991.497	318.517	498.15	323.049	288.082	568.252	186.419	240.47	276.239	401.801	362.385	209.461	682.655	273.855	382.475	260.537	727.497
1.19672	268.931	1.20_268.9315m/z	121.656	94.5168	118.231	117.366	108.736	67.04	84.3257	146.184	144.515	146.913	157.867	64.6116	141.367	157.909	118.793	185.469	113.703	93.9113	149.362	96.7352	115.004	87.2639	99.0932	107.137	80.4961	187.945	86.5552	124.213	105.675	164.911
1.21385	221.481	1.21_221.4806m/z	138.335	155.433	160.801	186.648	205.136	103.955	139.155	159.706	231.402	283.028	141.326	135.562	199.4	172.29	123.421	307.907	230.154	149.951	273.367	144.647	144.488	155.17	172.847	163.417	129.094	195.001	144.81	204.026	206.186	227.212
1.21385	285.956	1.21_285.9556m/z	172.945	139.849	163.096	183.219	194.866	67.5968	86.3717	138.582	192.92	268.8	155.149	110.685	187.592	218.79	113.008	420.412	214.983	166.61	329.469	185.146	112.903	153.919	239.17	173.453	145.867	171.921	185.632	236.169	207.359	351.898
1.231	149.954	1.23_149.9540m/z	1120.89	828.428	852.595	1010.09	756.536	659.931	691.827	1015.75	1133.16	1252.9	1373.88	685.225	1320.1	1360.33	751.083	1186.37	884.433	738.491	1148.15	658.456	643.784	715.766	962.003	898.207	622.88	1229.66	739.003	897.379	743.219	1236.91
1.231	280.136	1.23_280.1365m/z	121.789	373.365	205.893	293.837	165.223	73.2657	104.255	379.282	328.721	423.015	386.737	560.939	351.815	600.983	181.27	159.833	158.747	149.983	384.14	150.1	34.5985	153.183	959.699	164.457	328.786	47.3944	181.864	55.6202	117.847	407.776
1.24813	161.012	1.25_161.0117m/z	877.511	3264.47	2838.21	1101.13	1015.27	1382.59	347.238	1013.12	1731.98	3405.3	4217.04	653.443	2523.19	908.275	2121.78	2155.35	2970.02	510.998	1334.57	1792.51	2323.51	744.938	906.215	2583.74	1224.35	3260.53	662.256	962.727	661.311	2665.47
1.24813	235.488	1.25_235.4878m/z	556.782	605.533	557.655	648.102	698.98	466.014	419.268	394.451	503.05	650.91	383.348	510.45	606.072	567.275	521.957	892.294	613.808	745.048	863.168	595.712	286.181	658.778	726.354	609.864	679.291	412.152	672.635	618.222	714.247	726.241
1.24813	244.494	1.25_244.4936m/z	499.173	392.875	370.853	449.272	413.588	368.657	370.214	565.42	655.105	612.721	718.082	303.516	678.833	713.445	466.886	673.277	460.596	417.592	668.358	339.938	357.768	417.937	436.441	504.649	371.035	654.156	443.565	539.408	407.834	607.792
1.24813	250.51	1.25_250.5097m/z	74.762	56.2829	59.6478	44.7019	40.2837	54.4184	40.549	108.56	66.9291	80.2573	55.2998	47.3117	79.9452	76.3099	65.8607	72.8216	43.5993	41.8757	50.3374	41.9592	34.8595	31.2148	58.7011	49.4905	45.1199	58.2988	38.457	33.0429	28.1849	63.077
1.24813	261.474	1.25_261.4745m/z	21.1759	19.7038	31.0594	26.4226	31.985	17.7773	11.3686	8.25433	18.4673	29.5569	9.17624	19.2983	17.2896	20.4952	16.137	34.1356	22.3233	26.9973	36.9305	31.1605	10.2348	22.9839	20.3974	26.9921	25.5924	23.0884	23.9992	18.4431	33.3244	28.7264
1.24813	265.005	1.25_265.0050m/z	345.355	222.615	249.215	285.543	241.932	195.129	202.268	347.703	363.484	403.803	385.421	183.512	399.591	539.366	238.992	460.373	297.981	277.402	390.584	213.017	204.076	256.129	325.431	279.101	218.308	423.487	257.949	301.546	269.105	441.584
1.24813	270.328	1.25_270.3281m/z	11.4265	20.1127	26.4131	12.9079	21.8107	10.1865	5.66753		3.83403	12.9305		14.5227	7.49773	3.65698	8.88726	13.7689	18.0723	27.5281	19.2916	24.8182	4.35789	25.989	12.8973	15.4534	29.5222	6.38261	23.7074	11.0638	33.9879	15.5704
1.24813	284.334	1.25_284.3343m/z	29.5888	48.2946	44.0209	45.412	47.1364	21.8672	14.7872	1.61456	20.2556	31.0188	7.66183	23.2856	16.7462	19.1863	21.6731	25.0289	28.9761	30.2535	25.505	37.002	8.47501	12.9102	11.0638	32.3063	29.1756	15.0659	23.2912	11.5258	33.3985	34.5798
1.24813	292.346	1.25_292.3458m/z	11.8689	19.5179	15.4793	19.8591	18.4697	4.48962	5.8694	1.5265	14.2815	24.5889	3.41159	6.48358	20.8653	17.7261	3.05461	52.1024	23.5143	20.2	38.4259	24.0761	7.07801	29.5643	26.1996	20.0604	16.8367	12.4314	30.0455	18.5922	31.4895	39.2611
1.24813	298.315	1.25_298.3146m/z	5.1846	11.1912	11.0569	10.1206	11.7979	4.37564	4.15219					10.1568		4.52484	6.41418	5.91151	10.2332	19.7945	10.9569	16.2424		10.7092	9.8619	17.8189	16.0327		7.73195	7.58863	12.92	3.4958
1.24813	413.989	1.25_413.9889m/z	79.5821	80.4626	82.3715	92.6073	104.756	53.6645	46.5093	70.5632	87.0373	138.319	77.4673	61.4152	88.4437	143.895	69.4458	154.415	111.71	97.5246	151.207	121.818	57.3009	90.1112	115.431	112.712	104.036	74.7508	92.9925	106.284	117.452	152.99
1.26528	121.04	1.27_121.0397m/z	234.056	123.17	4.16276	1583.93	8.2011	165.389	143.159	81.304	64.1251	442.586	37.0296	82.6723	17.9202	77.0772	93.3349	58.0126	120.122	7.08697	23.4169	182.717	420.583	10.765	22.1472	15.8075	122.972	51.0363	13.9939	182.137	97.6882	1017.07
1.26528	156.125	1.27_156.1255m/z	6.53122	12.1937	37.5938		13.6483	88.2117				114.079	3.82141	14.7329	15.497	25.5235	4.37504	14.5721	29.422	39.6632	227.397	3.6813		5.62336	199.229	29.9483	152.613		107.006	94.8738	106.743	35.9956
1.26528	172	1.27_171.9996m/z	107.838	102.382	77.3129	117.51	95.4331	60.1563	79.2254	118.032	122.442	172.957	189.479	70.7503	196.707	185.899	92.864	168.024	109.927	108.294	173.551	84.8946	65.6063	103.187	145.82	96.3589	98.1673	113.231	112.546	110.706	99.0941	176.416
1.26528	178.006	1.27_178.0063m/z	21.8898	28.2233	20.946	37.0877	34.8734	18.3137	18.4644	12.46	26.0285	32.6754	33.908	17.5466	27.3203	29.7034	17.5209	16.4356	24.5489	25.1633	24.4489	19.6016	18.9587	23.2704	34.1878	21.6107	17.7578	42.8443	24.6041	32.1515	27.2352	27.2072
1.26528	181.049	1.27_181.0493m/z	19.8078	37.5746	6.9704	18.0513	13.5647	35.1617	10.355	53.2736	43.9919	72.8922	55.6016	11.1703	56.5655	58.7747	46.4347	58.7469	31.1522	23.5388	46.7732	19.8898	26.6234	11.0562	44.738	31.7958	13.2769	39.5126	16.2102	27.735	15.8615	77.0293
1.26528	204.188	1.27_204.1880m/z	11.8484	13.8363	11.0193	12.1083	9.79753	7.84334	5.94757	17.1903	15.9146	17.3089	11.1948	5.7338	17.1297	17.5516	12.5357	11.1305	10.0311	10.3814	14.0382	7.59413	9.67924	5.53111	9.03682	10.6148	10.0433	16.4843	10.0834	8.89565	8.10681	14.966
1.26528	211.524	1.27_211.5239m/z	68.7787	67.2476	50.7263	69.8317	77.9411	26.1752	37.4407	53.3331	80.9816	118.174	66.8518	39.7975	77.6494	134.242	48.6114	171.91	104.534	91.1362	175.602	89.2025	52.6871	92.2389	140.981	107.649	75.6386	58.5438	100.658	106.956	106.796	175.881
1.26528	227.024	1.27_227.0243m/z	24.882	41.3778	29.8101	32.0158	36.3364	18.4089	15.6357	17.1367	20.8192	62.0412	19.3799	26.5498	34.2281	38.7572	24.6772	75.591	40.8699	45.1061	91.2304	40.6763	21.2081	35.7478	67.5482	42.1075	29.5763	21.2563	46.0502	48.6919	56.5992	68.7228
1.26528	229.154	1.27_229.1544m/z	2944.42	2139.7	1900.36	1853.42	2957.88	2341.63	2971.52	3195.52	3883.29	5381.73	3148.81	1131.58	3689.24	3199.82	3323.59	3310.56	2107.9	1505.74	2769.7	1653	2101.42	2007.21	1855.91	1607.95	2026.22	3599.52	1953.67	3434.05	2790.49	3664.67
1.26528	235.019	1.27_235.0190m/z	61.4366	83.8987	82.3055	47.0584	62.0527	43.5212	45.2847	90.5611	100.614	138.887	121.92	50.0656	121.335	158.457	65.7398	161.538	127.009	68.7085	143.381	80.606	57.3822	58.6637	77.7828	82.9726	46.2759	139.046	68.2148	84.8751	68.8182	151.611
1.26528	250.965	1.27_250.9647m/z	1566.42	1274.37	1957.37	1287.3	1399.58	1040.78	867.378	1217.09	1522.12	1962.86	1173.66	893.221	1420.9	1735.91	1170.6	2544.17	1915.82	1384.79	2275.04	1477.92	1023.54	1260.15	2200.01	1725.64	1350.9	1603.77	1320.61	1732.46	1657.06	2137.28
1.26528	257.679	1.27_257.6790m/z	298.439	371.479	449.109	322.372	448.771	214.1	142.318	67.6985	162.662	418.551	86.3439	240.095	225.352	179.407	196.238	545.371	454.72	455.996	652.487	461.97	142.388	437.566	432.098	365.962	478.498	207.116	434.467	318.12	601.024	499.727
1.26528	263.007	1.27_263.0073m/z	117.39	68.9732	85.0911	84.2984	83.256	63.4285	63.2041	80.7786	102.139	128.253	111.017	42.277	119.167	121.135	85.173	163.638	108.236	72.3901	135.057	88.3311	79.735	85.2741	38.0702	95.2262	64.2247	115.492	81.5917	102.186	101.688	145.293
1.26528	270.483	1.27_270.4831m/z	31.3081	21.4438	26.2902	23.824	31.8506	11.5249	14.9465	20.0995	28.1115	45.037	14.4584	23.0621	22.0849	29.5975	18.1443	51.8616	16.6985	23.7175	41.3148	28.2637	10.1556	30.8469	19.6482	21.2683	22.2837	22.288	24.5394	21.361	25.3031	40.6417
1.26528	283.016	1.27_283.0163m/z	83.6822	81.9699	81.1503	70.7031	75.9688	62.8684	55.9424	88.3547	77.2426	127.052	68.3379	64.8694	90.4507	79.2097	69.1472	93.5226	69.0774	63.0757	74.0765	56.0077	27.7401	46.9378	59.7272	70.1156	62.9995	95.4295	44.392	37.798	54.8047	114.602
1.26528	287.689	1.27_287.6890m/z	186.174	194.092	262.618	187.415	250.399	114.359	71.0913	31.4701	137.345	285.412	52.9661	133.395	155.684	152.84	88.9796	405.452	299.173	234.026	476.994	266.332	81.9899	243.743	245.328	246.503	192.628	120.6	260.246	260.99	324.312	381.349
1.26528	288.356	1.27_288.3562m/z	17.4604	21.1929	24.0643	23.9231	25.6714	9.37773	3.68675		15.1752	36.0224		9.63736	19.8569	15.5029	9.24246	35.9171	29.6378	21.7101	46.9525	29.6441	8.47058	21.7581	18.2767	24.6607	15.7385	11.3222	22.5069	21.3036	33.5357	42.1876
1.26528	301.001	1.27_301.0008m/z	167.403	173.238	145.033	192.879	170.918	139.294	142.756	198.64	175.612	223.289	198.756	127.272	216.942	277.766	170.107	366.353	146.952	147.562	249.888	126.154	109.351	138.8	197.622	145.014	127.219	202.007	150.634	198.704	168.379	279.022
1.26528	309.005	1.27_309.0053m/z	55.6195	61.8873	83.9101	27.1721	25.1513	9.78433	1.0067	5.06886	26.4674	86.4307	27.0803	28.0406	37.1181	14.2764	28.1252	89.9562	93.9779	44.4284	79.238	74.4807	35.0551	55.1859	78.2162	75.315	54.2774	39.5764	59.6071	40.9098	62.5474	106.104
1.26528	312.977	1.27_312.9773m/z	280.582	240.166	302.082	145.108	155.047	129.807	117.465	234.599	191.903	265.495	239.988	126.999	171.932	587.055	284.051	239.338	179.518	168.188	178.068	196.486	148.69	103.708	186.068	301.129	127.388	241.215	133.425	150.229	145.253	247.264
1.26528	325.155	1.27_325.1548m/z	54.4641	67.5588	39.5376	54.2849	77.2614	60.4322	57.4836	63.269	97.792	107.173	64.5491	35.965	90.5227	129.308	51.0937	265.627	258.577	157.694	373.089	122.559	135.719	132.056	235.55	154.181	142.665	85.103	174.254	189.491	182.781	266.521
1.26528	327.679	1.27_327.6793m/z	62.3694	89.1309	71.8175	83.8748	66.4627	40.6982	45.4811	59.9453	78.5202	109.359	61.0404	37.3069	91.1929	139.113	56.857	246.929	184.45	131.9	209.748	116.42	101.521	122.918	147.92	161.978	119.048	75.2329	159.91	140.979	140.759	198.244
1.26528	329.028	1.27_329.0277m/z	254.702	211.357	153.921	175.817	162.739	219.266	157.243	312.968	269.909	315.9	218.729	140.771	333.005	256.214	249.125	273.53	190.224	186.026	255.333	122.305	121.986	167.361	274.812	217.697	148.013	226.973	150.474	163.993	173.259	267.957
1.26528	333.328	1.27_333.3275m/z	11.3482	9.00681	9.31545	13.7532	9.35392	5.15707	6.79732		3.58983	13.9327	5.62637	10.2746	13.1573	11.4265	2.78517		2.68234	8.00893	9.32788	4.5002	2.05429	10.8371	4.47739	8.65199	6.50009	6.7036	11.5191	7.55736	1.51665	11.5116
1.26528	349.072	1.27_349.0718m/z	5650.84	5199.02	7561.85	4816.24	7995.28	3979.77	2624.57	1988.26	4984.37	9405.42	2062.31	3285.5	4585.25	6229.09	3420.04	21264.3	12515.6	7749.88	16869	11148.7	4588.95	7859.98	9693.04	9371.88	6464.22	5012.47	8595.79	11373.6	13138	12750.4
1.26528	370.047	1.27_370.0467m/z	92.6652	72.7615	92.4978	66.6391	98.6429	48.7331	38.745	44.7966	83.7868	149.665	49.77	54.988	87.657	138.458	56.4405	199.748	107.854	82.5745	156.572	113.744	55.6921	75.0059	100.684	102.394	77.7077	102.899	92.1755	107.314	112.994	182.729
1.26528	373.04	1.27_373.0397m/z	172.295	123.832	142.415	101.951	164.215	89.6483	80.1647	147.214	117.44	223.525	153.253	98.8501	147.882	207.262	118.08	168.03	115.705	94.9333	164.097	121.791	62.9061	105.659	135.849	108.955	95.9225	154.861	97.7234	116.163	103.744	232.981
1.26528	379.524	1.27_379.5238m/z	284.797	220.887	172.725	185.47	176.208	221.446	152.404	243.237	309.202	392.311	211.048	130.82	353.285	423.907	238.937	499.101	278.055	270.012	403.024	157.406	162.58	199.164	310.384	375.517	166.193	323.881	187.105	279.272	213.158	389.315
1.26528	386.514	1.27_386.5143m/z	119.755	158.346	221.112	135.581	230.42	139.367	62.9379	32.5269	101.972	218.263	57.9138	103.21	99.0644	116.72	89.8819	327.405	336.542	223.186	333.734	266.039	123.394	187.681	338.777	259.936	211.463	122.266	213.837	247.824	302.056	252.521
1.26528	389.168	1.27_389.1675m/z		1.33498		10.0696					25.2702	49.9602		2.37724	3.48874	77.3849		55.3623	90.9679	10.9871	210.662	70.6827		39.6696	141.228	45.847	49.2719		13.2235	35.1808	35.2508	100.076
1.26528	391.002	1.27_391.0016m/z	176.47	157.058	170.092	176.482	205.9	101.842	85.1332	129.585	163.65	250.767	149.851	105.158	192.02	211.203	123.27	386.622	253.411	203.528	339.63	200.505	96.1266	190.05	236.196	224.491	172.391	152.991	210.796	211.771	248.27	314.356
1.26528	409.985	1.27_409.9849m/z	186.56	140.987	131.709	123.216	126.733	121.094	116.437	179.183	225.477	251.295	155.709	81.2596	190.065	249.637	117.927	382.836	172.709	145.604	283.705	110.882	77.5523	112.101	179.083	183.54	107.818	274.729	118.314	177.969	133.928	263.837
1.26528	417.986	1.27_417.9860m/z	158.583	121.081	94.0243	124.011	81.3127	114.293	119.173	215.806	170.184	179.005	208.595	81.9312	200.127	204.883	141.618	187.593	102.427	98.8516	166.229	71.3379	85.4675	82.1622	91.4948	122.926	60.1954	224.763	92.7195	128.61	87.4999	158.854
1.26528	430.013	1.27_430.0126m/z	56.3902	59.2252	46.9537	63.8268	72.2855	65.8803	51.266	76.6261	85.333	90.8435	81.5167	45.2386	88.0486	113.883	65.2515	112.584	76.0566	64.7178	82.634	62.3715	51.397	56.5802	83.2685	73.5043	59.5187	70.2378	66.4858	78.4095	71.8297	101.392
1.26528	438.007	1.27_438.0068m/z	171.269	125.536	130.944	141.734	138.878	121.373	96.2701	138.414	183.225	225.252	137.924	97.7763	187.878	229.98	118.714	312.161	177.699	141.61	264.72	135.512	125.327	148.667	174.377	174.793	117.627	182.512	156.958	182.411	166.916	244.105
1.26528	450.005	1.27_450.0045m/z	223.252	201.785	244.323	229.246	267.336	200.055	137.369	146.834	252.473	319.68	173.998	150.533	253.289	304.641	166.532	423.796	338.856	278.078	408.497	251.783	205.116	250.353	364.139	324.037	241.492	250.001	267.845	321.308	302.998	376.043
1.26528	465.986	1.27_465.9860m/z	136.789	157.226	131.928	159.405	129.339	145.122	150.506	231.145	194.407	217.183	195.361	98.5378	172.965	209.837	179.567	201.542	155.006	110.108	192.784	123.04	104.067	105.568	124.362	171.491	99.1308	166.97	122.112	151.513	144.923	203.328
1.26528	474.001	1.27_474.0014m/z	65.8514	42.6477	67.1724	58.2977	62.7661	62.4219	33.5385	81.8672	65.2785	92.4938	75.6352	37.2642	79.8073	110.437	56.4305	127.324	76.6822	47.1741	106.757	37.8587	34.9346	43.2272	75.2584	67.3459	55.2588	74.8972	61.0327	65.6363	72.4974	112.434
1.26528	504.004	1.27_504.0043m/z	243.971	163.679	181.425	211.271	214.505	209.505	151.357	312.264	327.417	329.775	252.82	113.469	283.585	398.271	213.485	531	320.842	219.875	410.132	185.461	180.022	189.473	306.133	305.134	172.211	281.663	210.342	273.547	243.278	348.082
1.26528	510.003	1.27_510.0030m/z	53.0357	51.5413	46.6267	43.1574	51.0856	34.2097	32.7444	38.7532	57.5913	94.0709	57.1898	23.5313	60.4508	83.9699	42.9211	130.679	92.9585	61.7768	105.897	49.4489	42.3207	43.39	88.8721	67.2821	39.2803	60.7105	59.2847	67.6186	61.0184	97.9308
1.26528	511.998	1.27_511.9976m/z	54.0374	38.7053	31.2338	41.3306	41.9499	31.02	34.0513	65.8082	75.9846	83.1965	67.8934	30.0296	62.0147	83.1876	37.9013	95.9256	54.9447	32.7916	77.0822	33.6043	30.0907	48.0817	58.6256	55.7578	35.2986	52.0719	35.3477	52.8517	49.3301	80.1693
1.26528	515.995	1.27_515.9952m/z	69.5387	64.0556	61.7991	69.8165	71.3545	43.8108	30.425	59.5049	69.6273	110.153	53.0556	29.9558	83.8938	92.2499	57.9002	159.798	100.674	67.3376	134.072	60.7508	35.2257	56.3102	107.469	80.254	50.6866	72.2599	68.3389	88.4369	69.6558	143.163
1.26528	517.993	1.27_517.9927m/z	61.1165	33.4069	47.5859	48.9457	46.5771	41.7681	25.5858	52.8302	77.546	80.5226	51.1578	29.1222	64.4134	82.2169	35.1686	123.234	64.1489	53.2312	73.4207	36.972	33.2225	37.0609	71.9303	60.8136	41.1833	79.113	52.0713	63.2712	50.8186	85.714
1.26528	527.989	1.27_527.9894m/z	177.602	108.905	110.276	120.084	122.527	126.439	109.027	233.411	222.401	220.656	206.398	98.1497	212.646	266.408	138.407	272.828	169.197	143.579	222.961	94.7299	116.613	108.647	186.746	174.131	97.6295	225.732	96.2991	158.598	123.058	206.321
1.26528	535.986	1.27_535.9857m/z	48.6503	35.0264	34.4428	33.8717	37.3548	34.2345	35.1757	54.2368	61.5402	70.3466	59.2352	20.8698	52.5046	75.056	37.8981	93.1486	55.5834	25.4418	73.5865	33.4895	33.7079	44.5255	54.4169	44.131	25.2032	67.3675	44.5804	59.1732	43.3651	91.443
1.26528	544.538	1.27_544.5383m/z	7.50858	8.9256		12.2547	19.2103	20.0041	12.2084	13.9885	30.1916	46.713	19.3888		20.8405	24.1655	27.6814	40.9943	17.5459		42.2363	9.2891	5.54391	11.0117	27.6146	14.8853		16.1646	12.7175	29.2647	16.8942	25.075
1.26528	567.535	1.27_567.5346m/z	43.6237	37.6021	75.0018	41.7842	78.9578	24.2414	5.73691	12.3154	49.7207	113.892	10.0108	12.8741	49.7319	64.76	15.8557	320.216	153.48	80.8851	230.401	100.265	45.9665	68.1266	94.9513	96.5395	44.7642	33.101	74.9675	120.29	162.945	168.034
1.26528	586.511	1.27_586.5105m/z	26.7554	18.5128	33.9101	23.4535	35.0644	14.3838		5.10291	27.8497	39.5224			20.6327	14.0162	2.55209	94.6831	54.1723	28.1949	82.7492	37.8876	19.007	42.9728	40.362	38.901	14.4653	7.99457	35.8937	50.3246	68.5897	70.4044
1.26528	587.997	1.27_587.9974m/z	42.4986	29.7826	33.2848	37.6901	38.1521	29.849	26.4282	41.4109	60.4022	64.6041	41.5158	20.6475	37.2521	57.4311	28.5888	114.285	65.0025	35.6468	88.4531	32.8578	40.3171	37.6257	53.2865	53.8066	29.6654	50.4043	33.8083	57.0287	53.9481	71.9672
1.26528	591.998	1.27_591.9982m/z	43.4587	26.7658	25.5093	29.7471	42.5291	29.8446	22.8664	40.8451	49.9057	58.8798	39.6549	10.609	48.0468	63.4418	23.0341	85.4469	47.1808	34.4211	74.8437	37.258	26.6306	34.9047	54.9903	44.9859	29.2104	41.1844	34.0254	56.6138	47.7385	69.4193
1.26528	617.981	1.27_617.9813m/z	41.992	31.1974	47.3908	34.067	55.2485	30.6913	17.2048	35.6974	39.8015	74.1515	32.8192	15.8683	34.5719	60.8184	18.6903	99.9545	52.7218	37.3586	80.0711	55.2772	24.8938	34.1468	44.9112	53.7671	34.7784	46.0375	41.8462	50.0162	73.1203	78.7187
1.26528	643.004	1.27_643.0042m/z	139.089	87.7549	103.023	119.135	127.674	78.0599	41.916	131.563	176.924	237.068	130.369	54.4334	153.266	216.559	78.9296	281.072	192.689	117.961	243.767	107.95	123.258	89.3104	180.425	165.882	99.3492	184.164	123.668	193.111	154.695	255.842
1.26528	652.001	1.27_652.0014m/z	126.3	66.2152	108.848	96.3029	88.2637	53.6204	38.8619	105.494	112.506	175.197	95.3131	43.7809	121.846	146.463	69.39	207.424	126.03	77.8701	189.442	73.4542	94.9965	75.3559	136.882	123.746	46.5703	157.053	91.4681	149.806	112.663	207.073
1.26528	657.008	1.27_657.0080m/z	24.1273	22.1825	10.3875	26.7656	20.691	20.8563	15.6039	37.6217	40.6826	52.102	31.2732	8.50784	25.6741	34.7265	28.5018	61.737	34.3569	22.5174	44.5195	14.6177	25.432	27.3247	43.0191	38.7738	15.0054	44.3526	21.6667	48.2477	22.2808	57.2658
1.26528	681.993	1.27_681.9930m/z	112.869	50.5554	92.3809	97.3292	113.329	54.6719	57.2591	123.34	166.2	232.781	124.985	35.3822	134.613	228.599	69.9891	288.678	160.587	90.5295	275.149	83.0277	73.3861	99.279	166.46	135.376	63.7065	147.977	105.671	158.136	140.005	272.915
1.26528	696.074	1.27_696.0742m/z	21.1654	19.9797	32.8	22.5712	70.3991	22.6017	8.31363	45.9841	63.4583	96.9622	40.6899	9.2548	25.2207	85.1006	23.0395	380.255	165.345	58.3702	217.755	90.0773	93.2069	52.8812	180.221	96.3542	28.3539	58.9389	55.788	184.675	109.762	177.505
1.26528	726.009	1.27_726.0095m/z	90.6417	56.1037	82.0694	72.2459	88.8527	53.1331	32.7068	91.8156	113.353	162.634	80.5844	36.5183	101.602	146.317	40.0581	219.215	127.646	95.8764	221.57	79.0935	50.58	78.4889	137.12	131.443	59.9301	106.701	90.8011	147.97	126.417	201.83
1.26528	734.077	1.27_734.0767m/z	42.9782	43.8574	79.3242	40.9541	95.6035	36.9671	16.7157	21.1302	49.8417	139.208	27.3993	20.9677	47.7851	79.9972	37.4249	494.384	265.159	89.3478	324.379	169.198	78.6362	81.9554	195.09	155.669	54.7008	68.2206	92.7245	243.931	205.335	222.02
1.26528	752.047	1.27_752.0471m/z	64.8193	56.1075	140.926	62.1456	143.109	45.4111	13.2509	27.8592	62.4634	178.487	22.4242	15.9106	41.5071	87.5335	31.2661	563.935	315.718	127.911	494.337	262.571	83.1207	144.84	227.032	210.882	89.2578	43.1752	143.35	254.403	336.182	328.66
1.26528	779.015	1.27_779.0153m/z	18.1004	9.33524	26.0975	4.95139	32.3684			22.1919	14.5899	37.6695		4.59927	19.3915	23.1961	3.9541	75.6814	36.7387	23.6621	69.5661	21.1849	10.0779	19.4243	22.2511	23.3566	5.99579	11.588	20.6066	32.2668	32.902	53.9466
1.26528	1080.15	1.27_1080.1469m/z	7.784	12.3338	41.2532		36.431					69.0089				11.8826		592.274	187.103	27.3618	331.79	161.792		32.9587	87.4418	87.2874	17.6513		53.1031	165.778	220.661	196.66
1.28243	125.107	1.28_125.1074m/z	288.775	189.786	87.622	61.7169	258.316	7.99663	51.8067	22.7749	338.367	506.972	47.6589	21.1505	69.6873	64.0974	24.7891	456.51	158.854	163.544	890.323	57.7694	30.2845	103.442	128.409	134.015	314.955	60.1991	56.4221	230.297	650.898	521.563
1.28243	164.52	1.28_164.5203m/z	45.9693	66.3148	44.965	54.4082	53.018	51.3903	41.8323	79.3003	82.5675	78.7634	100.546	43.8061	93.4497	92.469	68.1583	100.684	81.5098	35.0446	80.5466	52.7655	60.5922	42.4593	72.4158	67.2062	43.16	90.0479	51.7017	68.9215	40.9123	105.578
1.28243	179.527	1.28_179.5272m/z	61.3469	63.8629	50.3703	62.5739	53.9045	41.6565	41.6173	74.8371	60.5695	79.4799	99.9197	42.5762	94.131	97.3701	59.9647	95.7669	65.8739	60.7235	98.8533	47.9916	41.4046	54.1228	90.2923	82.5029	46.0425	64.5223	53.4126	67.917	60.134	104.339
1.28243	187.523	1.28_187.5225m/z	29.8139	28.5992	12.0659	30.7819	16.14	20.664	11.6627	61.2135	51.2914	64.4234	59.6473	18.9462	61.4972	98.8222	29.6695	90.9452	51.0904	35.9442	76.1758	34.6206	29.6151	32.8542	74.8036	54.4164	27.1857	39.888	47.7882	52.5611	40.3646	82.8765
1.28243	200.096	1.28_200.0963m/z	45.6828	43.5557	86.4022	39.3237	21.2746	6.40633	22.6665	107.625	59.9348	45.3171	68.7373	27.7222	76.8312	62.0723	35.32	63.0521	32.4927	8.46985	45.7895	25.7653	6.91404	7.2653	33.7356	34.1056	15.3647	38.1799	19.4554	34.9978	26.9374	39.5573
1.28243	203.185	1.28_203.1846m/z	219.296	225.806	207.208	204.153	174.689	162.483	107.327	262.65	242.392	245.353	215.773	131.248	267.669	263.951	199.178	208.425	209.835	151.041	228.358	165.527	163.772	127.365	181.899	213.415	170.25	256.148	159.113	203.959	155.756	233.99
1.28243	217.529	1.28_217.5289m/z	12.0531	8.71641	5.65261	15.8324	13.301	8.86953	8.29218	12.6198	16.532	44.1654	13.2454		32.395	41.4527	11.5689	35.8433	10.7157	23.9294	39.1406	9.39387	4.30803	9.57797	27.2607	16.018	18.0233	4.50065	24.5172	20.8023	14.9911	38.0128
1.28243	230.115	1.28_230.1148m/z	31.4853	70.1906	35.7601	65.3524	78.2718	6.04861	17.2044	17.5539	126.609	167.399	29.0593	22.4607	66.0745	169.307	3.46422	436.286	238.169	120.534	267.338	221.605	34.0186	120.522	330.038	219.154	151.503	26.0225	142.636	397.968	242.456	337.196
1.28243	275.008	1.28_275.0076m/z	87.9075	83.3763	117.369	142.166	130.099	100.935	165.835	322.227	274.271	174.381	311.223	83.6413	235.842	384.455	231.856	350.719	152.623	152.375	229.73	141.155	197.638	147.28	136.1	172.82	109.279	212.685	152.449	190.494	147.766	256.258
1.28243	310.497	1.28_310.4968m/z	272.215	199.917	189.983	262.005	173.774	204.939	212.162	300.736	356.679	292.609	270.295	155.079	349.4	370.573	249.224	415.407	235.306	237.678	335.505	164.675	190.492	212.56	242.419	265.016	139.948	979.239	192.774	310.81	201.052	300.083
1.28243	323.076	1.28_323.0759m/z	0.385363	61.451	47.1077	60.3373	48.1465	56.3142	58.9676	51.9862	57.4834	28.5167	125.681	13.1828	125.166	59.3658	82.0839	66.2179	1.33746	0.363544	1.42466	24.2052	0.557352	0.442374	0.695528	0.414704	5.24375	6.36114	0.0839842	0.404217	0.592561	34.4602
1.28243	331.003	1.28_331.0032m/z	513.807	464.487	392.042	493.417	418.621	324.775	350.884	554.478	578.54	639.68	614.007	304.464	625.429	599.707	488.59	824.01	440.945	411.926	651.423	380.248	265.213	372.846	401.561	490.974	326.863	537.516	373.85	428.2	434.296	671.121
1.28243	334.144	1.28_334.1442m/z		6.20992	1.56502	10.281	3.71367				17.6071	30.409		8.02792	3.73524	96.5998		88.1224	54.3022	28.4879	65.0925	67.6151		19.5601	96.2118	48.3485	23.2066		25.9081	31.9392	32.2689	115.264
1.28243	404.178	1.28_404.1784m/z	6.05027	57.2251	2.05992	21.2967	62.2874	2.61137	30.9009	11.3216	140.054	150.881	4.36079	42.0195	41.9591	555.588	9.29565	440.304	120.303	153.074	506.766	452.89	2.7361	166.81	461.84	460.146	138.623	4.9837	82.6987	172.55	193.186	512.337
1.28243	424.001	1.28_424.0012m/z	116.057	87.8155	83.2696	87.5838	75.0277	63.8214	65.0369	130.88	105.99	143.094	116.454	54.1131	130.492	146.825	90.6614	158.95	122.285	69.9123	144.463	79.2687	63.9764	68.5104	94.506	122.571	58.6888	120.408	65.6987	98.1473	89.8244	155.82
1.28243	439	1.28_438.9998m/z	351.585	236.866	216.849	294.373	262.021	234.731	238.877	408.633	370.43	495.824	366.1	173.078	409.889	498.739	277.38	709.629	388.218	324.599	506.156	221.047	241.464	241.784	338.819	362.834	194.374	418.002	230.13	342.074	276.531	513.404
1.28243	445.002	1.28_445.0024m/z	146.974	89.753	81.5306	110.692	92.4337	99.7232	87.2235	246.634	172.749	149.223	115.673	67.842	162.368	201.321	112.039	253.979	123.714	125.785	181.346	85.7691	99.4969	90.6008	141.839	156.236	70.4373	181.159	93.3833	119.65	110.726	206.695
1.28243	457.996	1.28_457.9960m/z	106.929	82.6344	86.6289	104.237	104.059	68.4292	74.8977	97.5023	113.469	119.458	106.465	71.6965	105.698	158.266	78.0701	159.756	98.6605	108.677	143.325	93.8865	72.1867	95.6624	111.204	142.216	87.6372	102.584	95.7348	113.428	92.3189	136.859
1.28243	464.993	1.28_464.9932m/z	86.7856	71.1679	96.3406	67.961	73.679	74.4348	41.452	88.3196	114.222	122.218	76.4155	36.916	111.48	158.694	84.2427	186.131	118.31	69.0041	140.881	71.5337	43.2281	66.4297	99.2064	102.46	60.0637	106.244	75.3728	92.7545	80.4871	138.442
1.28243	468.978	1.28_468.9784m/z	153.581	105.418	131.574	125.534	130.978	107.281	90.1506	112.667	129.106	170.833	109.955	92.7565	135.952	174.356	95.4983	194.205	143.782	132.858	182.011	110.167	92.7495	129.084	139.986	164.512	99.1377	147.187	137.032	160.955	144.998	183.829
1.28243	514.496	1.28_514.4957m/z	15.8442	12.5084	19.4077	16.1493	19.2712	14.7288	8.40479	8.51135	17.3744	18.6117	5.34293	8.0733	5.46582	22.1154	11.8145	20.3318	19.3647	7.26695	28.6107	18.8101	17.8395	11.8107	28.2507	24.5058	13.0717	15.8348	9.66422	22.8009	13.983	14.4637
1.28243	548	1.28_547.9997m/z	59.4431	36.0595	35.5839	53.8642	53.2448	39.9672	37.9708	73.6659	75.4696	99.4199	80.0807	29.4848	88.5884	91.8983	54.1381	138.94	89.3719	36.3445	109.65	50.5145	43.1847	55.3505	65.5546	75.8713	40.3864	68.7908	56.1962	75.9888	69.6249	109.687
1.28243	570.997	1.28_570.9965m/z	64.3867	48.6115	61.914	51.9571	63.1442	45.1221	31.811	66.1386	69.4401	99.8149	47.2971	26.1902	62.5315	91.4977	42.4727	164.381	78.4686	62.2861	136.604	77.102	47.5647	46.7625	79.4943	81.3078	45.5542	83.7164	60.4087	96.1652	86.3443	126.796
1.28243	575.997	1.28_575.9968m/z	57.2125	36.902	41.3608	39.6603	38.3071	35.3807	27.8853	53.1169	62.9275	80.0438	54.4259	24.9293	51.34	81.6657	27.3801	117.766	64.4785	36.1758	88.4487	40.1152	34.3068	42.3315	62.2487	65.3138	31.3928	70.667	47.9727	57.5309	52.5259	89.4181
1.28243	592.996	1.28_592.9961m/z	24.6775	23.1883	24.7989	23.4028	22.8605	22.4019	12.9473	39.9824	40.8847	55.4095	43.0116	12.0012	27.2982	46.3515	22.4203	81.5278	29.2476	16.1606	60.473	27.9146	28.8718	15.0172	52.6948	26.3709	21.2943	35.7761	23.2379	48.6547	28.2485	65.3207
1.28243	618.994	1.28_618.9940m/z	36.7344	25.448	22.4992	42.4607	33.7654	35.4195	21.2019	54.761	49.2241	59.3594	39.4412	16.4814	36.7812	64.6846	26.1169	75.5612	46.9107	30.6221	70.1412	32.5402	37.1216	33.3611	52.5293	44.8534	26.6867	48.2261	32.0156	51.7498	47.229	70.347
1.28243	634.998	1.28_634.9981m/z	28.4372	17.0985	23.7075	11.6514	28.723	13.9711	15.0851	22.0973	28.9635	36.1552	21.7375	17.0695	21.8642	47.3072	16.2386	31.8615	26.2228	12.1729	33.2334	15.8764	15.436	17.5442	23.6553	24.5073	10.891	36.5642	18.421	20.7359	26.3389	37.1978
1.28243	670.015	1.28_670.0147m/z	12.9171	11.5012	7.07422	13.9008	22.7823	18.8044	11.6092	40.6451	30.9111	38.9777	33.4954	7.17871	21.5099	47.3966	22.5031	57.1052	23.4917	11.0471	48.7202	14.3933	15.0914	19.3379	21.7845	19.9054	15.8291	26.1489	10.3247	36.8259	17.0228	56.6141
1.28243	673.004	1.28_673.0041m/z	47.7735	15.3327	34.7862	42.047	29.0612	28.8466	21.2116	76.364	61.1518	86.4805	48.9391	23.5695	63.8193	83.0499	35.9981	102.935	51.3694	31.2958	88.8659	22.5772	39.3424	33.7716	59.7162	49.9885	19.7424	70.6895	39.5504	70.6825	37.729	85.927
1.28243	678.007	1.28_678.0071m/z	15.3215	10.1971	12.7832	24.7729	17.8279	11.0697	15.1265	33.9205	45.4688	45.9993	30.6974		32.1269	56.8305	22.2563	90.3861	35.8936	21.0428	40.3973	17.1056	18.079	17.9469	33.5647	23.2406	14.699	34.1327	16.176	36.3873	34.7315	43.1405
1.28243	680.007	1.28_680.0072m/z	20.2002	3.75616	11.5672	17.3633	14.7985	11.2231	10.5945	19.4192	19.4529	37.6516	19.1887		29.6013	23.5035	12.6306	61.6286	30.3164	18.7466	55.0009	17.643	14.8224	15.0878	22.8042	17.7061	6.75494	24.0797	16.3658	31.7343	14.5476	48.6455
1.28243	702.021	1.28_702.0213m/z	20.8095	13.0189	13.3548	6.58652	16.1104	16.8018	15.2702	27.3501	32.5629	34.8847	20.8758		23.294	32.4918	18.1246	67.9768	13.9118	10.9473	54.2559	7.74408	15.5568	16.3892	28.9224	19.287	11.0195	31.9832	12.6602	34.439	26.2168	48.113
1.28243	749.064	1.28_749.0639m/z	59.3253	46.8796	62.0895	50.6951	63.0826	39.6715	9.79444	70.0584	57.4082	133.852	51.2606	2.88568	63.0163	118.808	42.1155	404.992	150.27	61.3329	227.187	90.8395	61.5518	50.9759	95.5951	103.89	33.8845	77.0258	60.525	139.456	152.072	204.28
1.29957	128.985	1.30_128.9849m/z	1939.68	1042.25	1456.46	1359.99	1335.88	1620.82	1805.82	2521.71	2087.57	1354.22	1480.05	1496.19	1305.68	1720.68	1684.78	1106.42	1241.79	1193.74	1127.28	1301.76	1793.24	1674.62	1002.54	1611.41	1088.89	2019.87	1371.56	1679.29	1020.6	1132.05
1.29957	137.99	1.30_137.9905m/z	329.277	183.779	236.635	251.197	221.95	241.73	272.256	395.365	349.142	257.334	282.695	241.812	261.581	300.666	274.691	226.042	213.216	219.372	232.722	181.021	253.251	261.904	187.745	269.421	180.78	348.046	236.925	276.316	169.45	219.812
1.29957	170.013	1.30_170.0132m/z	274.857	144.553	166.764	183.307	163.117	132.495	151.793	326.918	288.417	304.692	315.017	158.537	270.55	446.658	188.286	274.891	189.255	149.687	250.797	152.78	162.583	174.54	195.759	220.886	121.278	311.731	177.602	255.343	156.695	262.879
1.29957	174.001	1.30_174.0013m/z	786.466	351.06	470.831	490.975	491.451	457.603	551.982	930.103	844.356	786.668	914.851	458.374	734.775	1113.52	551.815	611.453	467.979	444.586	607.647	522.427	438.451	545.971	498.395	667.365	395.147	907.652	481.579	622.441	425.087	709.247
1.29957	176.998	1.30_176.9976m/z	222.193	129.137	123.524	170.801	129.911	123.977	130.782	319.951	289.453	289.145	343.126	117.516	257.865	395.52	170.55	316.833	170.692	153.626	299.704	161.604	145.288	157.316	232.441	226.351	146.281	302.502	161.696	232.337	163.172	321.769
1.29957	201.008	1.30_201.0077m/z	632.826	279.936	381.472	389.227	346.131	386.574	427.424	977.442	829.455	567.375	582.402	301.617	526.274	973.766	441.093	596.89	415.237	307.394	504.916	342.928	561.181	422.183	346.813	529.463	231.422	966.838	373.735	647.606	314.59	511.655
1.29957	233.984	1.30_233.9843m/z	222.612	156.477	167.976	200.722	140.071	132.502	159.687	358.205	335.986	255.525	270.602	103.808	262.734	336.373	175.004	323.752	193.968	163.702	280.527	144.248	165.622	177.454	216.164	247.426	145.864	291.682	174.882	245.415	187.87	277.058
1.29957	239.99	1.30_239.9898m/z	267.734	196.074	187.195	213.558	205.83	177.798	221.605	366.003	366.731	335.181	339.929	183.301	300.102	421.249	224.083	345.627	251.034	197.569	313.254	209.951	221.619	209.106	229.619	290.801	161.377	392.705	223.205	271.603	194.595	329.917
1.29957	259.992	1.30_259.9917m/z	53.0205	52.627	43.2071	57.8544	36.7443	41.6935	47.5344	53.6922	58.9451	63.9497	92.78	31.1357	87.5721	67.3847	46.4793	90.2397	51.5914	46.3867	73.0712	37.4028	35.5438	45.3238	56.3427	46.2829	44.5663	58.2695	46.6256	51.7805	45.3484	62.2454
1.29957	339.005	1.30_339.0053m/z	238.441	168.379	167.531	213.539	171.676	140.456	158.881	289.923	283.169	270.742	319.366	156.734	296.781	344.8	207.678	389.866	221.159	195.085	337.601	170.434	138.399	187.289	243.252	285.306	156.176	243.451	194.605	217.531	210.49	297.308
1.29957	348.996	1.30_348.9959m/z	383.277	232.409	239.713	329.75	259.535	208.663	322.386	532.121	475.513	358.584	544.308	217.764	445.634	495.26	387.419	465.037	202.512	190.07	280.915	280.227	157.751	298.122	132.54	280.394	176.634	346.858	231.599	262.541	205.41	393.437
1.29957	351.962	1.30_351.9624m/z	273.726	192.851	180.276	225.301	175.721	144.346	145.571	215.884	255.774	280.758	251.123	151.681	253.228	311.429	182.721	253.592	192.564	162.08	244.771	120.044	115.859	133.354	180.341	204.386	140.586	278.376	138.864	153.178	170.749	270.547
1.29957	360.493	1.30_360.4929m/z	39.24	23.0716	13.2155	34.0172	15.9834	20.4017	26.1321	59.432	28.0043	37.6714	59.0802	15.9511	51.0173	50.0594	34.0793	50.9006	26.9505	17.3829	40.6656	15.1105	18.8539	24.2497	32.584	36.0524	12.9629	42.2587	39.8887	30.06	24.5947	47.588
1.29957	365.01	1.30_365.0097m/z	202.964	115.095	123.913	162.055	134.396	116.773	107.474	233.835	264.636	229.788	234.072	100.13	227.256	311.947	161.76	302.929	174.008	145.24	243.963	105.557	140.524	132.473	168.886	197.086	98.4083	260.522	153.743	193.85	153.268	257.243
1.29957	370.482	1.30_370.4815m/z	94.646	128.152	38.4886	122.205	54.4655	111.291	110.792	155.504	234.983	160.21	143.983	64.9321	204.705	272.056	140.991	361.327	114.702	229.472	188.913	62.3907	92.7804	87.9376	149.56	239.694	85.3715	138.727	56.9967	126.441	115.575	139.356
1.29957	392.994	1.30_392.9940m/z	698.367	341.539	288.256	381.528	301.479	389.233	399.73	849.969	717.874	570.477	655.849	212.454	655.755	890.021	476.15	758.796	329.652	375.913	488.594	285.77	266.451	298.822	282.503	454.886	222.65	614.895	271.082	393.557	299.094	537.017
1.29957	416.98	1.30_416.9799m/z	120.102	71.294	93.3189	85.6642	93.418	78.7907	68.2236	124.287	122.229	141.636	155.884	67.198	127.646	167.345	101.645	157.303	90.7157	80.8558	127.228	57.4724	75.2958	63.1816	85.568	102.369	53.1602	139.805	70.2648	74.1472	78.4603	130.663
1.29957	426.981	1.30_426.9807m/z	22.2585	9.44409	8.30545	25.9137	6.7141	27.0615	18.4141	47.124	44.5749	16.7923	47.3871	7.10243	37.0509	46.1883	14.2662	62.6136	28.8889	30.1315	45.906	3.19983	24.2593	16.4142	33.4192	38.7719	13.9325	31.4801	19.0189	33.2395	24.2813	19.6928
1.29957	437.024	1.30_437.0236m/z	209.826	105.051	140.568	145.369	147.426	127.984	145.035	300.967	268.353	236.446	245.535	110.583	193.9	379.187	168.869	223.759	160.586	134.694	205.855	119.675	145.569	144.342	152.489	193.754	111.296	280.071	146.388	213.646	126.64	207.299
1.29957	474.985	1.30_474.9851m/z	80.4232	47.1036	60.4672	71.0357	55.8413	47.9366	57.9098	88.6519	71.349	85.8861	50.9468	41.7835	60.3976	79.2923	60.8593	92.6898	67.1904	45.8765	67.1053	45.4651	56.5302	55.2763	64.8061	66.5862	43.3875	81.0726	55.9989	67.219	56.7625	89.9543
1.29957	531.983	1.30_531.9831m/z	16.2729	14.6797		9.57724	6.96359	21.1958	25.3512	43.8764	54.0051	16.6523	28.2683	3.37061	37.1909	30.8921	24.3743	70.8268	15.2968	16.7368	33.8296	4.19571	21.9494	9.62189	23.6937	32.9322	7.60413	23.9549	11.0525	24.8232	17.2	15.8759
1.29957	539.992	1.30_539.9919m/z	104.539	88.5407	90.1036	115.698	93.5604	134.339	75.3366	127.011	129.624	159.246	142.039	73.3433	140.174	159.274	103.136	234.606	134.876	109.368	160.32	75.3059	122.296	96.431	134.631	134.087	75.8633	184.691	94.0644	141.56	96.4162	144.795
1.29957	544.971	1.30_544.9705m/z	12.1388	8.79492	3.27957	14.5511	5.11893	14.3636	13.0972	22.1312	26.1546	13.6928	22.4774	3.7309	23.7672	30.5495	14.8763	31.5631	18.1945	8.99399	25.7609		17.0427	16.3753	29.026	21.5829	7.21603	22.5676	14.9547	21.7479	7.84436	12.4493
1.29957	566.006	1.30_566.0057m/z	160.734	102.629	126.548	123.883	128.607	112.542	105.273	179.376	191.196	207.515	136.431	80.0079	150.513	228.82	110.5	282.792	156.205	125.274	222.72	133.673	89.2057	123.968	137.51	152.493	91.4988	181.311	135.704	168.492	154.776	219.425
1.29957	783.017	1.30_783.0167m/z	110.158	58.4414	64.3142	59.0055	56.9278	47.5851	64.7591	123.522	100.743	116.071	115.82	52.384	88.0628	113.435	76.431	115.551	74.1322	48.172	91.0234	49.4841	54.2369	77.7239	58.1009	90.9775	33.4307	100.512	53.9678	106.195	64.8666	109.864
1.31672	149.499	1.32_149.4988m/z	279.896	121.334	146.373	194.975	126.726	117.907	134.151	322.724	303.258	312.383	443.811	126.73	350.453	413.124	159.939	222.227	140.177	106.74	221.386	98.0919	122.665	144.768	137.38	181.734	90.7035	344.763	131.335	186.858	105.936	255.375
1.31672	215.982	1.32_215.9815m/z	417.041	331.168	187.703	363.883	224.583	422.706	398.396	590.88	456.205	320.058	416.248	296.841	426.088	421.161	449.13	324.682	203.364	383.394	278.884	185.477	191.873	223.806	229.854	327.021	218.689	277.812	191.55	214.416	224.438	320.338
1.31672	302.971	1.32_302.9713m/z	1431.22	955.792	1067	1261.51	991.75	1074.52	1066.63	1723.05	1619.05	1401.76	1671.52	988.561	1450.62	1641.75	1194.82	1208.53	1065.07	931.003	1150.79	812.919	1172.52	997.118	996.416	1198.94	791.562	1836.98	973.444	1222.4	835.369	1189.2
1.31672	320.982	1.32_320.9821m/z	291.667	232.285	266.924	257.3	237.664	185.227	178.483	262.101	374.852	419.225	378.822	155.064	390.54	419.102	223.016	517.929	272.164	223.039	435.933	221.347	205.075	179.667	249.323	286.765	204.846	429.67	236.492	319.232	244.545	445.109
1.31672	324.983	1.32_324.9834m/z	381.877	295.047	268.504	387.38	263.294	221.297	252.774	432.52	456.159	429.213	515.833	259.791	456.865	532.577	335.666	513.149	307.617	290.617	422.997	206.388	191.499	234.885	298.502	352.411	243.648	446.411	275.447	321.941	299.611	461.024
1.31672	327.965	1.32_327.9646m/z	85.2095	49.6323	54.1642	53.8954	23.909	33.1747	34.9041	77.2061	96.4742	79.8	119.672	14.3256	85.1751	127.79	76.4716	164.419	50.4403	46.7134	139.759	11.9601	9.50058	30.3547	34.0255	70.7528	21.5877	102.976	25.2055	33.2225	32.3564	97.213
1.31672	330.318	1.32_330.3181m/z		5.53556	6.98755	14.1254	7.08635	27.2469	3.22005		2.51907	8.34805	2.58168	4.54738	8.29884		2.80769	3.3893	19.332	15.0252	7.78172	1.61226	32.3121	3.15981	18.434	16.7386	9.91053	19.916	7.71785	16.9961	10.8724	3.88618
1.31672	475.988	1.32_475.9875m/z	7.69572	7.67007		12.6666		23.0081	11.1115	31.4963	32.8659		21.6342	4.81137	17.3816	30.5465	19.2204	39.9254	18.0693	15.436	19.9685		30.6957	12.1239	12.271	23.554	6.46339	18.4698	12.0079	31.525	7.14549	7.87463
1.33385	106.972	1.33_106.9723m/z	52.1186	42.8698	38.6255	56.4205	36.0729	39.9611	41.7211	54.8306	57.0604	51.4639	59.2098	34.1921	62.078	50.007	42.3294	45.8251	40.0967	40.3367	51.7673	28.3303	41.6489	43.2149	43.5945	42.5034	36.961	55.1315	38.7577	49.5088	40.0915	43.9248
1.33385	193.966	1.33_193.9658m/z	148.379	125.447	116.921	140.453	94.9202	87.1395	102.379	145.228	158.296	130.325	179.887	99.6485	153.659	125.934	106.842	105.597	83.5974	87.9934	115.81	70.4193	91.0908	99.7726	74.9886	81.7405	82.0106	167.525	94.8886	113.101	95.3233	122.178
1.33385	280.954	1.33_280.9542m/z	344.735	204.977	223.295	193.259	148.058	152.44	161.668	226.113	272.699	259.413	257.441	149.611	286.08	291.195	181.945	299.381	142.183	168.265	225.829	99.8526	97.7664	117.958	153.934	167.927	125.868	331.661	115.416	156.571	138.805	222.327
1.33385	303.47	1.33_303.4702m/z	16.9922	8.13797	1.05101	16.8334	4.43232	2.76297	16.5285	33.5012	31.3505	40.7851	33.5971	5.50159	34.971	43.2557	5.37608	36.5944		10.2228	33.1654	7.36011	13.5431	9.51562	9.02394	13.5419	1.30563	23.2946	2.58463	25.1628	6.01131	19.5478
1.351	235.12	1.35_235.1198m/z	60.0266	30.1785		500.34	7.11874	12.2657	4.44026	21.1127	23.3499	195.842	5.14371	26.6135	6.2757	19.283	9.71954	86.9712	32.6016	41.6549	29.2751	36.7052	76.4335	21.2989	29.2551	17.1628	102.874	13.3458	39.7337	83.7891	39.3574	316.544
1.36813	124.508	1.37_124.5078m/z	779.155	509.143	186.09	539.874	227.15	641.308	617.197	1107.97	775.696	537.389	699.349	398.399	895.626	942.19	722.117	650.708	212.739	624.696	331.371	196.862	192.975	267.209	271.284	562.415	227.856	375.09	115.405	248.507	203.135	377.56
1.36813	133.515	1.37_133.5148m/z	161.985	128.849	53.6202	127.591	92.1313	127.515	141.385	228.783	173.785	131.073	126.142	93.0655	192.569	226.217	147.394	251.077	99.464	190.758	165.798	107.195	38.5067	101.47	154.174	181.181	112.681	80.7257	85.4438	103.001	117.529	159.073
1.36813	145.017	1.37_145.0169m/z	980.243	1393.03	2751.33	564.621	843.881	739.283	521.785	775.373	1052.02	1122.94	903.079	477.471	1019.13	1204.08	1011.39	1097.05	1449	578.596	1146.18	1637.45	1033.09	584.622	540.582	1249.46	902.086	1138.76	725.968	744.185	891.323	1079.86
1.36813	169.035	1.37_169.0348m/z	10372.5	7360.3	2298	5643.27	2637.54	11644.5	9863.02	18256.6	11335.5	5855.04	6964.04	5118.45	10876.7	13432.9	12186.1	9502.99	2471.33	10514.6	3835.86	2565.47	2508.97	3049.63	2858.11	8734.66	3183.26	4070.85	1171.93	2720.17	2542.91	4273.38
1.36813	191.022	1.37_191.0220m/z	3474.93	4484.63	8860.01	1784.69	2658.71	2055.61	1400.8	2340.23	3900.3	5321.13	4478.42	1290.39	4286.28	5743.44	3092.25	4604.04	4970.13	1602.16	5012.59	4835.33	3073.58	1709.66	1771.11	4120.28	2654.02	5491.44	2258.19	2459.34	2734.5	5007.18
1.36813	208.988	1.37_208.9881m/z	73.2638	57.4536	48.3758	49.6257	28.6855	66.2747	46.8425	85.3498	79.6938	71.014	66.6621	35.182	87.037	98.444	60.4503	116.095	49.2373	54.1796	85.5873	33.7745	41.8461	36.0391	39.251	67.2882	30.0455	65.5307	30.5492	51.3458	42.0887	79.0644
1.36813	224.991	1.37_224.9912m/z	402.476	322.563	264.652	323.795	237.254	370.205	342.806	548.099	496.35	396.075	357.535	218.456	496.881	499.258	402.777	620.861	269.667	399.281	474.148	214.885	258.375	208.609	325.5	400.028	239.103	475.038	237.936	385.071	301.012	421.19
1.36813	229.99	1.37_229.9897m/z	388.999	255.41	142.635	306.718	179.575	290.175	324.537	589.558	490.617	352.624	447.862	172.895	526.872	549.863	395.133	598.218	224.269	333.014	372.626	206.529	159.61	233.37	266.175	361.666	199.8	258.715	248.443	231.51	251.962	409.202
[truncated: 16,062 more rows]

## Sheet: G2012_T.test
Table S2: : Binary comparison between VLCADD and healthy newborns. Moderated t.test no correction, p-value <0.05, Fold change cutoff is 1.5
[truncated: 2,013 more rows]

## Sheet: G767_ID
Table S3: Exo- and endogenous metabolitesm were affected in VLCADD newborns. Moderated t.test no correction, p-value <0.05, Fold change cutoff is 1.5
[truncated: 768 more rows]

[truncated: 1 more sheets: G206_ID_Endo]
